# Supplementary material for: Microarray analysis reveals the inhibition of intestinal expression of nutrient transporters in piglets infected with porcine epidemic diarrhea virus
Source: Sci Rep. 2019 Dec 24;9:19798. doi: 10.1038/s41598-019-56391-1 (PMC6930262; doi:10.1038/s41598-019-56391-1)
Supplement: Supplementary file 1 — Supplementary Information [file 41598_2019_56391_MOESM1_ESM.xlsx]

## Sheet: Primer sequences
Gene	Primers
AQP3	Forward	5'-AAGCTGTCCCAAGTAAAGCACAA-3'
	Reverse	5'-GCCCTACTTCCTGTTTCACCAC-3'
AQP4	Forward	5'-TGGTTCTCATCTCCCTTTGCTT-3'
	Reverse	5'-GCGATGCTAATCTTCCTGGTG-3'
AQP8	Forward	TGTGTCTGGAGCCTGCATGAAT
	Reverse	AGCAGGAATCCCACCATCTCA
AQP10	Forward	5'-TGTCTGCTTTCTGTGCCTCTG-3'
	Reverse	5'-GGATGCCATTGCTCAAGGATAGATAA-3'
SGLT1	Forward	5’-CCCAAATCAGAGCATTCCATTCA-3’
	Reverse	5’-AAGTATGGTGTGGTGGCCGGTT-3’
KCNJ13	Forward	5’-ATGGATGTGTCGCTGGTCTTT-3’
	Reverse	5’-CACAACTGCTTGCCTTTACGAG-3’
TRPV6	Forward	5'-AGGAGCTGGTGAGCCTCAAGT-3'
	Reverse	5'-GGGGTCAGTTTGGTTGTTGG-3'
CFTR	Forward	5'-CCGGGCACCATTAAAGAAAAC-3'
	Reverse	5'-GCCATCAATTTACAGACACAGC-3'
NHE2	Forward	5'-CAGCGACTCAGACCCAGACA-3'
	Reverse	5'-CCACCTCGTTCTTCCATTCC-3'
NHE3	Forward	5'-AAGTACGTGAAGGCCAACATCTC-3'
	Reverse	5'-TTCTCCTTGACCTTGTTCTCGTC-3'
FABP2	Forward	5'-AGATAGACCGCAATGAGA-3'
	Reverse	5'-TCCTTCTTGTGTAATTATCATCAGT-3'
LPL	Forward	5'-AGCCTGAGTTGGACCCATGT-3'
	Reverse	5'-CTCTGTTTTCCCTTCCTCTCTCC-3'
SLC27A4	Forward	5'-CATGGAAAACTGTAATGAGTTCGTG-3'
	Reverse	5'-CCGCAGGTTGGTGTTGATG-3'
SLC27A2	Forward	5'-TTTTCAGCCAGCCACTTTTG-3'
	Reverse	5'-CATTTGGTTTCTGGGGAGAGTT-3'
FASN	Forward	5'-ACACCTTCGTGCTGGCCTAC-3'
	Reverse	5'-ATGTCGGTGAACTGCTGCAC-3'
ACSL3	Forward	5'-TTTTGCTGTCCCGTTGGTC-3'
	Reverse	5'-GTATCCACCTTCTTCCCAGTTCTTT-3'
y+LAT1	Forward	5'-TTTGTTATGCGGAACTGG-3'
	Reverse	5'-AAAGGTGATGGCAATGAC-3'
y+LAT2	Forward	5'-CTGCCGCCTGCATGTGT-3'
	Reverse	5'-TGTGCCCCACTTGACATAGG-3'
SLC1A1	Forward	5'-GGCACCGCACTCTACGAAGCA-3'
	Reverse	5'-GCCCACGGCACTTAGCACGA-3'
b0,+AT	Forward	5'-CGAGTACCCGTACCTGATGGA-3'
	Reverse	5'-TGCGTAGAAGGGCGAAGAA-3'
PepT1	Forward	5'-ATTCTCAGGCTCCTTCCAACA-3'
	Reverse	5'-GCAACCCCGCAAACAGA-3'
B0AT1	Forward	5'-GCTCTGGTCGGTGCTCTTCT-3'
	Reverse	5'-CGTTTTGGGGATGACCTTG-3'
ASCT1	Forward	5'-CACACACACACAGCCCATTCT-3'
	Reverse	5'-TGCCTCATACCTCCCCTCTCT-3'
ASCT2	Forward	5'-GCCAGCAAGATTGTGGAGAT-3'
	Reverse	5'-GAGCTGGATGAGGTTCCAAA-3'
SNAT2	Forward	5'-AGAAAACCGAAATGGGAAGGT-3'
	Reverse	5'-CTTGCTTGGTGGGGTAGGAG-3'
CAT1	Forward	5'-CTTCTCCCCTTCAGCACACC-3'
	Reverse	5'-TCGCCACCTCTACCCACAA-3'
rBAT	Forward	5'-CGAGACGAGACCCAAGTGAA-3'
	Reverse	5'-TGTGTGGTGGTGAAGTCGTG-3'
INSR	Forward	5'-GGGGCTAAAGAGGAACTATGAGG-3'
	Reverse	5'-AGAGGAAAGCGAAGACAGGAAA-3'
PCK1	Forward	5'-CGGGATTTCGTGGAGA-3'
	Reverse	5'-CCTCTTGATGACACCCTCT-3'
ASS1	Forward	5'-CCCTCACTTTGCCCATCTCT-3'
	Reverse	5'-CCCTACCCTTCCGTTTGCT-3'
LEAP2	Forward	5'-CGTCATCTGCCTGTTGCTG-3'
	Reverse	5'-CGCAGGTAAGTGCTGTCCTCT-3'
FABP1	Forward	5'-ATCGTGCAGAATGGGAAGCA-3'
	Reverse	5'-ACTGAACCACTGTCTTGACC-3'
GLUT2	Forward	5'-CCTGCTTGGTCTATCTGCTGTG-3'
	Reverse	5'-TTGATGCTTCTTCCCTTTCTTT-3'
FABP6	Forward	5'-GGCAAGGAGTGCGACATAGAG-3'
	Reverse	5'-GGTGGTAGTTGGGGCTGTTC -3'
ARG1	Forward	5'-GGCTGGTCTGCTTGAGAAAC-3'
	Reverse	5'-ATCGCCATACTGTGGTCTCC-3'
APOA1	Forward	5'-CCTTGGCTGTGCTCTTCCTC-3'
	Reverse	5'-ACGGTGGCAAAATCCTTCAC-3'
APOA4	Forward	5'-ACCCAGCAGCTCAACACTCTC-3'
	Reverse	5'-GAGTCCTTGGTCAGGCGTTC-3'
APOC2	Forward	5'-CCCTCTATGCTACTGGGATACA-3'
	Reverse	5'-AGCTGCCGTGCTTTTGCT-3'
MME	Forward	5'-CACAACATCAGAAACAGCGACA-3'
	Reverse	5'-GGCAATCAAATCCTCAACCAC-3'
GAPDH	Forward	5'-CGTCCCTGAGACACGATGGT-3'
	Reverse	5'-CCCGATGCGGCCAAAT-3'
RPL4	Forward	5'-GAGAAACCGTCGCCGAAT-3'
	Reverse	5'-GCCCACCAGGAGCAAGTT-3'
