# Supplementary material for: Microarray analysis reveals the inhibition of intestinal expression of nutrient transporters in piglets infected with porcine epidemic diarrhea virus
Source: Sci Rep. 2019 Dec 24;9:19798. doi: 10.1038/s41598-019-56391-1 (PMC6930262; doi:10.1038/s41598-019-56391-1)
Supplement: Supplementary file 2 — Supplementary Information 2 [file 41598_2019_56391_MOESM2_ESM.xlsx]

## Sheet: Differently expressed genes 
Differently expressed genes at the cutoff criteria of the fold change ≥1.5 and P < 0.05
Gene Symbol	Description	Fold Change (linear) (PEDV vs. CTRL)	ANOVA p-value (PEDV vs. CTRL)	GO Biological Process ID
A1CF	APOBEC1 complementation factor	-2.25	0.00092
ABCC2	ATP-binding cassette, sub-family C (CFTR/MRP), member 2	-2.95	0.001104	GO:0006200; GO:0006810; GO:0055085
ABCG2	ATP-binding cassette, sub-family G (WHITE), member 2; ATP-binding cassette sub-family G member 2-like	-1.57	0.00179	GO:0006200; GO:0006810
ABCG2	ATP-binding cassette, sub-family G (WHITE), member 2; ATP-binding cassette sub-family G member 2-like	-2.09	2.3e-05	GO:0006200; GO:0006810
ABCG2	ATP-binding cassette, sub-family G (WHITE), member 2; ATP-binding cassette sub-family G member 2-like	-2.32	1.9e-05	GO:0006200; GO:0006810
ABCG5	ATP-binding cassette, sub-family G (WHITE), member 5	-2.64	0.000214
ABP1	amiloride binding protein 1 (amine oxidase (copper-containing))	-2.01	0.006117	GO:0009308; GO:0042493; GO:0046677; GO:0055114
ACADL	acyl-CoA dehydrogenase, long chain	-1.63	0.000135	GO:0008152; GO:0001659; GO:0055114; GO:0006629; GO:0006631; GO:0019254; GO:0033539; GO:0042413; GO:0044242; GO:0045717; GO:0046322; GO:0090181
ACE	angiotensin I converting enzyme (peptidyl-dipeptidase A) 1	-2.24	0.000325	GO:0006508; GO:0001822; GO:0002446; GO:0003084; GO:0007283; GO:0008217; GO:0042447; GO:0060047
ACE2	angiotensin I converting enzyme (peptidyl-dipeptidase A) 2	-1.74	0.001893	GO:0006508; GO:0003051; GO:0009615; GO:0032800; GO:0046813
ACOT12	acyl-CoA thioesterase 12	-1.74	0.000116	GO:0006084
ACP2	acid phosphatase 2, lysosomal; lysosomal acid phosphatase-like	-1.51	0.001237
ACSL3	acyl-CoA synthetase long-chain family member 3	-2.76	5.7e-05	GO:0008152; GO:0001676; GO:0034379; GO:0042998; GO:0051047; GO:2001247; GO:0044539
AGR2	anterior gradient 2 homolog (Xenopus laevis)	1.76	0.005573	GO:0070254
AHCYL2	adenosylhomocysteinase-like 2	-1.98	5.2e-05
AKR1E2	aldo-keto reductase family 1, member E2; 1,5-anhydro-D-fructose reductase-like	-1.54	0.026827	GO:0055114
AKR1E2	aldo-keto reductase family 1, member E2; 1,5-anhydro-D-fructose reductase-like	-1.58	0.027539	GO:0055114
ANKRD22	ankyrin repeat domain 22	1.55	0.015597
ANO6	anoctamin 6	-1.66	0.003492	GO:0002543; GO:0006810; GO:0006811; GO:0006821; GO:0097045; GO:0007596; GO:0017121; GO:0034765
ANPEP	alanyl (membrane) aminopeptidase	-1.96	0.00427	GO:0006508; GO:0001525; GO:0007275; GO:0009615; GO:0019048; GO:0030154
APOA1	apolipoprotein A-I	-3.64	4.9e-05	GO:0001932; GO:0001935; GO:0002740; GO:0006629; GO:0006644; GO:0006656; GO:0006695; GO:0006810; GO:0006869; GO:0007186; GO:0008202; GO:0008203; GO:0008211; GO:0010804; GO:0010873; GO:0010903; GO:0018158; GO:0018206; GO:0019915; GO:0030300; GO:0030301; GO:0030325; GO:0032489; GO:0033344; GO:0033700; GO:0034115; GO:0034380; GO:0042157; GO:0042158; GO:0042632; GO:0043534; GO:0043691; GO:0050713; GO:…
APOB	apolipoprotein B (including Ag(x) antigen)	-3.71	0.00052
APOB		-3.88	0.000346	GO:0006869
AREG	amphiregulin	2.28	7.2e-05	GO:0032355; GO:0060598; GO:0060744; GO:0060749; GO:0060750
ASNS	asparagine synthetase (glutamine-hydrolyzing)	1.79	0.001755	GO:0008152; GO:0006529; GO:0043066; GO:0008652; GO:0045931; GO:0070981
ASS1	argininosuccinate synthase 1	-2.01	0.026754	GO:0006526
ASS1	argininosuccinate synthase 1	-2.63	0.043408	GO:0006526; GO:0006529
C14H10orf32	chromosome 10 open reading frame 32 ortholog	-2.04	0.000163
CD3D	CD3d molecule, delta (CD3-TCR complex)	-1.52	0.00373	GO:0007166; GO:0030217; GO:0045059; GO:0045944
CD3G	CD3g molecule, gamma (CD3-TCR complex)	-1.54	0.03629	GO:0007163; GO:0007166; GO:0015031; GO:0042981; GO:0070228
CDHR2	cadherin-related family member 2	-2.5	7.2e-05	GO:0007155; GO:0007156; GO:0030308
CES1	carboxylesterase 1	-1.61	0.011275
CES1	carboxylesterase 1	-1.77	0.008745
CHI3L1	chitinase 3-like 1 (cartilage glycoprotein-39); signal processing protein	1.79	0.006933	GO:0005975; GO:0006032; GO:0009612; GO:0006954; GO:0007250; GO:0010800; GO:0030324; GO:0034612; GO:0045766; GO:0051897; GO:0070374; GO:0070555; GO:0070741; GO:0072606; GO:0071356
CLCA4	chloride channel accessory 4	-2.24	0.000306
CLCA4	chloride channel accessory 4	-3.54	0.015304
CPO	carboxypeptidase O	-4.36	2.9e-05	GO:0006508
CSRNP3	cysteine-serine-rich nuclear protein 3	-1.95	0.000442	GO:0010923; GO:0043065; GO:0045944
CYBRD1	cytochrome b reductase 1	-1.67	0.00122	GO:0010039
CYP2C42	cytochrome P450 C42	-2.25	0.011584	GO:0055114
DAB1	disabled homolog 1 (Drosophila)	-1.74	0.000595	GO:0001764; GO:0007162; GO:0007264; GO:0007628; GO:0016358; GO:0021517; GO:0021589; GO:0021795; GO:0021799; GO:0021813; GO:0021942; GO:0045666; GO:0045860; GO:0046426; GO:0048712; GO:0050771; GO:0051645
DAO1	D-amino acid oxidase	-4.93	0.000558	GO:0006551; GO:0006562; GO:0036088; GO:0042416; GO:0055114; GO:0055130; GO:0070178
DMBT1	deleted in malignant brain tumors 1	1.65	0.047265	GO:0006810; GO:0007275; GO:0015031; GO:0030154; GO:0001824; GO:0001833; GO:0030858
DPP4	dipeptidyl-peptidase 4	-2	0.000214	GO:0001666; GO:0007155; GO:0006508; GO:0008284; GO:0010716; GO:0031295; GO:0033632; GO:0042110; GO:0043542
EMP1	epithelial membrane protein 1	1.7	0.022181	GO:0016049
ENPEP	glutamyl aminopeptidase (aminopeptidase A)	-1.64	0.001156	GO:0003081; GO:0006508; GO:0008283; GO:0016477; GO:0001525; GO:0032835
EPHB2	EPH receptor B2	1.57	0.001354	GO:0000902; GO:0007169; GO:0006468; GO:0009887; GO:0007411; GO:0007612; GO:0016310; GO:0018108; GO:0021631; GO:0021952; GO:0031290; GO:0048013; GO:0048168; GO:0048170; GO:0048593; GO:0050770; GO:0050771
EXPH5	exophilin 5	-1.58	0.001673
FABP1	fatty acid binding protein 1, liver	-2.96	0.018438	GO:0006810; GO:0043066; GO:0043154; GO:0070301; GO:0071456
FABP2	fatty acid binding protein 2, intestinal	-5.08	4.7e-05	GO:0006810
FABP3	fatty acid binding protein 3, muscle and heart (mammary-derived growth inhibitor)	1.53	0.049362	GO:0006810
FBP1	fructose-1,6-bisphosphatase 1	-2.25	0.003819	GO:0005975; GO:0006111; GO:0016311; GO:0030308; GO:0035690; GO:0045820; GO:0046580; GO:0046854; GO:0051289; GO:0071286; GO:0006002; GO:0006094; GO:0008152
FBXL4	F-box and leucine-rich repeat protein 4	-2.12	0.000243
FLVCR1	feline leukemia virus subgroup C cellular receptor 1	-1.77	0.0001	GO:0001701; GO:0015886; GO:0030218; GO:0035108; GO:0035264; GO:0042733; GO:0046620; GO:0048536; GO:0055085; GO:0060323; GO:0097037; GO:0006839
FRRS1	ferric-chelate reductase 1	-2.09	2.8e-05
GBP1	guanylate binding protein 1, interferon-inducible	-1.83	0.029084	GO:0006184
GBP2	guanylate binding protein 2, interferon-inducible	-2.46	0.041189	GO:0006184
GCLC	glutamate-cysteine ligase, catalytic subunit	-1.56	0.006056
GK	glycerol kinase; glycerol kinase-like	-1.96	0.002335	GO:0005975; GO:0006072; GO:0016310; GO:0006641; GO:0046167; GO:0006071
GPR126	G protein-coupled receptor 126	-2.07	0.002947	GO:0007166; GO:0007186; GO:0007218
GPX2	glutathione peroxidase 2 (gastrointestinal)	2.79	0.000155	GO:0001659; GO:0002862; GO:0055114; GO:0006979; GO:0009609; GO:0051702
GRAMD3	GRAM domain containing 3	-1.58	0.018746
GZMA	granzyme A (granzyme 1, cytotoxic T-lymphocyte-associated serine esterase 3)	-1.83	0.015802	GO:0006508
GZMA	granzyme A (granzyme 1, cytotoxic T-lymphocyte-associated serine esterase 3); granzyme A-like	-3.05	0.002034	GO:0006508
HEXB	hexosaminidase B (beta polypeptide)	-1.57	0.001207	GO:0001501; GO:0005975; GO:0006687; GO:0006689; GO:0006874; GO:0007040; GO:0007338; GO:0007341; GO:0007605; GO:0007626; GO:0008049; GO:0008360; GO:0008654; GO:0009313; GO:0019915; GO:0019953; GO:0030203; GO:0031323; GO:0042552; GO:0043615; GO:0044267; GO:0045944; GO:0048477; GO:0050885; GO:0050905; GO:0008152
HK2	hexokinase 2	1.69	2.9e-05	GO:0005975; GO:0006006; GO:0006096; GO:0008637; GO:0016310; GO:0046324; GO:0046835; GO:0008152; GO:0019318
HMGCS1	3-hydroxy-3-methylglutaryl-CoA synthase 1 (soluble)	1.55	0.003433	GO:0008152; GO:0008299
IFIT3	interferon-induced protein with tetratricopeptide repeats 3	1.51	0.032902	GO:0008285; GO:0009615; GO:0035457; GO:0043066
IFITM3	interferon induced transmembrane protein 3	2.32	0.036366	GO:0009607
IQGAP2	IQ motif containing GTPase activating protein 2	1.55	0.003441
IRG1	immunoresponsive 1 homolog (mouse)	1.74	0.014285
ITM2C	integral membrane protein 2C	-1.68	0.000834	GO:0010977; GO:0012502; GO:0030182; GO:2001238
KCNJ13	potassium inwardly-rectifying channel, subfamily J, member 13	-8.71	3e-06	GO:0006810; GO:0006811; GO:0006813; GO:0034765
KRT18	keratin 18	1.53	0.014305
LAPTM4B	uncharacterized LOC100522993	-1.65	0.001884
LASS6	ceramide synthase 6	-1.55	7e-06	GO:0006355
LEAP2	liver expressed antimicrobial peptide 2	-2.93	0.004229	GO:0042742
LEPREL1	leprecan-like 1	-1.78	0.000419	GO:0055114; GO:0008285; GO:0019511; GO:0032963
LOC100127145	small intestinal mucin	1.52	0.011582
LOC100127152	aquaporin 8	-2.08	0.012485	GO:0006810
LOC100152714	carbonic anhydrase 13	-2.27	0.000199
LOC100152943	uncharacterized protein C6orf105-like	-2.07	0.000741
LOC100153026	ATP-binding cassette sub-family B member 10, mitochondrial-like	-2.08	7.8e-05	GO:0006200; GO:0006810; GO:0055085
LOC100153159	Tubulointerstitial nephritis antigen	-2.46	0.000192
LOC100154232	gamma-glutamyl hydrolase	-2.03	0.000561
LOC100154419	XK-related protein 9-like	-1.95	6.9e-05
LOC100154502	proline-rich acidic protein 1-like; uncharacterized LOC100626573	-1.51	0.002106
LOC100155579	butyrophilin subfamily 3 member A3-like	-1.81	0.004605
LOC100157017	probable 2-ketogluconate reductase-like	-1.52	0.001008	GO:0008152; GO:0006098; GO:0055114
LOC100157858	leucine-rich repeat-containing protein 19-like	-2.06	0.00027
LOC100511886	fibroblast growth factor-binding protein 1-like	3.04	0.000598	GO:0008284; GO:0045743
LOC100511892	vesicle transport protein GOT1A-like	-1.61	0.0021	GO:0016192
LOC100512236	uncharacterized LOC100512236	-1.58	0.010716
LOC100512258	solute carrier family 40 member 1-like; solute carrier family 40 (iron-regulated transporter), member 1	-1.91	0.001742	GO:0034755
LOC100512258	solute carrier family 40 member 1-like; solute carrier family 40 (iron-regulated transporter), member 1	-1.91	0.001454	GO:0034755
LOC100512327	transmembrane protein C9orf71-like	-1.86	0.002745
LOC100513291	butyrophilin, subfamily 1, member; butyrophilin subfamily 1 member A1-like	-1.54	0.042173
LOC100513770	monocarboxylate transporter 10-like	-1.67	0.00795	GO:0055085
LOC100513826	thiamine transporter 2-like	-2.5	0.00107	GO:0006810; GO:0055085
LOC100513826	thiamine transporter 2-like	-2.5	0.00107	GO:0006810; GO:0055085
LOC100515339	keratin, type I cytoskeletal 19-like	1.66	0.008393
LOC100515801	uncharacterized protein KIAA1383 homolog	1.57	0.010529	GO:0031122; GO:0032467; GO:0032886; GO:0051256
LOC100516363	probable N-acetyltransferase 8B-like	-1.61	2.7e-05
LOC100517031	bcl-2-like protein 15-like	-1.94	0.005957	GO:0042981
LOC100517524	butyrophilin subfamily 1 member A1-like; uncharacterized LOC100518303	-1.85	0.001407
LOC100517583	transmembrane protein 64-like	-1.56	0.002282
LOC100518083	E3 ISG15--protein ligase HERC5-like	1.6	0.011166	GO:0006464; GO:0032020; GO:0050688; GO:0016567
LOC100518887	ectodysplasin-A-like	-2.12	0.00058	GO:0006955
LOC100519011	sodium-coupled monocarboxylate transporter 2-like	-2.72	0.000987
LOC100519374	putative uncharacterized protein C1orf210-like	-1.56	0.029105
LOC100519567	disrupted in renal carcinoma protein 2 homolog	-1.53	0.008031
LOC100520307	uncharacterized protein C12orf28-like	-1.75	0.002074
LOC100520491	killer cell lectin-like receptor subfamily B member 1B allele A-like	1.85	0.041283
LOC100521756	intestinal-type alkaline phosphatase-like	-5.78	2.3e-05
LOC100522112	beta-1,3-galactosyl-O-glycosyl-glycoprotein beta-1,6-N-acetylglucosaminyltransferase 3-like	3.21	0.005884	GO:0002426; GO:0048729; GO:0050892; GO:0060993
LOC100522112	beta-1,3-galactosyl-O-glycosyl-glycoprotein beta-1,6-N-acetylglucosaminyltransferase 3-like	3.21	0.005884	GO:0002426; GO:0048729; GO:0050892; GO:0060993
LOC100522166	voltage-dependent calcium channel gamma-like subunit-like	-2.1	0.001544
LOC100522231	sodium/nucleoside cotransporter 1-like	-1.72	0.009184	GO:0006810
LOC100523136	MAM and LDL-receptor class A domain-containing protein C10orf112-like	-2.61	8.2e-05
LOC100524113	2-acylglycerol O-acyltransferase 1-like	-3.32	0.000833
LOC100524810	carcinoembryonic antigen-related cell adhesion molecule 7-like	-2.12	0.000162
LOC100524940	cytochrome P450 2J2-like	-1.92	0.002035	GO:0055114
LOC100525016	uncharacterized LOC100525016	-1.7	0.001473
LOC100525263	uncharacterized protein C5orf4 homolog	-1.55	0.001006
LOC100526094	ETS homologous factor-like	1.6	0.013261
LOC100620198	T-cell receptor-associated transmembrane adapter 1-like	-1.51	0.006489	GO:0001920; GO:0050862; GO:0050850; GO:0051051
LOC100620969	proepiregulin-like	2.11	0.000998	GO:0001819; GO:0007173; GO:0007267; GO:0008285; GO:0009299; GO:0045892; GO:0019221; GO:0042108; GO:0042327; GO:0043616; GO:0045089; GO:0045410; GO:0045840; GO:0045860; GO:0048146; GO:0051151; GO:0008284
LOC100623132	uncharacterized protein C17orf78 homolog	-2.65	0.01252
LOC100624721	carcinoembryonic antigen-related cell adhesion molecule 18-like	-1.56	0.005986
LOC100625942	ADP-ribosyl cyclase 2-like	-2.06	0.005544
LOC100627497	FH2 domain-containing protein 1-like	-1.52	0.003494
LOC100628173	ectonucleotide pyrophosphatase/phosphodiesterase family member 3-like	-3.73	8.6e-05	GO:0008152
LOC100737370	uncharacterized LOC100737370	-2.53	0.000165
LOC100737436	protein S100-A16-like	2.33	0.029644
LOC100737667	uncharacterized LOC100737667	-1.76	0.0012
LOC100737731	N-acyl-phosphatidylethanolamine-hydrolyzing phospholipase D-like	-1.57	0.000387
LOC733653	crystallin, zeta (quinone reductase)	-1.76	0.000299	GO:0055114; GO:0042178; GO:0051289
LPL	lipoprotein lipase	1.74	0.018383	GO:0006629; GO:0016042
LRAT	lecithin retinol acyltransferase (phosphatidylcholine--retinol O-acyltransferase)	-1.89	0.000917	GO:0006776; GO:0009790; GO:0042572
LRRC66	leucine rich repeat containing 66	-1.7	0.001395
MAMDC4		-2.31	0.000319
MCOLN2	mucolipin 2	-1.62	0.017116
MEP1A	meprin A, alpha (PABA peptide hydrolase)	-7.85	6e-06	GO:0006508
MFI2	antigen p97 (melanoma associated) identified by monoclonal antibodies 133.2 and 96.5	-4.54	0.00178
MFSD2A	major facilitator superfamily domain containing 2A	-1.53	0.001534
MIR192	microRNA mir-192	-1.68	0.017141
MME	membrane metallo-endopeptidase	-8.48	3e-06	GO:0001822; GO:0006508; GO:0006518; GO:0019233; GO:0046449; GO:0050435; GO:0071345; GO:0071492; GO:0071493; GO:0090399
MMP-13	matrix metalloproteinase 13 precursor	1.65	0.015643	GO:0006508
MTTP	microsomal triglyceride transfer protein	-1.78	0.001183	GO:0006810; GO:0006869
MUC13	mucin 13, cell surface associated	-1.64	0.013316
MX1	myxovirus (influenza virus) resistance 1, interferon-inducible protein p78 (mouse)	2.12	0.006692	GO:0006184; GO:0009615; GO:0045071; GO:0045087; GO:0051607; GO:0034340
MX1	myxovirus (influenza virus) resistance 1, interferon-inducible protein p78 (mouse)	1.87	0.019291	GO:0006184; GO:0009615; GO:0045071; GO:0045087; GO:0051607; GO:0034340
MX1	myxovirus (influenza virus) resistance 1, interferon-inducible protein p78 (mouse)	1.8	0.014498	GO:0006184; GO:0045087; GO:0051607; GO:0009615; GO:0045071; GO:0034340
MX2	myxovirus (influenza virus) resistance 2 (mouse)	1.73	0.041341	GO:0051726; GO:0006184; GO:0046822
NAALADL1	N-acetylated alpha-linked acidic dipeptidase-like 1	-2.69	7e-06
NAPEPLD	N-acyl phosphatidylethanolamine phospholipase D; N-acyl-phosphatidylethanolamine-hydrolyzing phospholipase D-like	-1.57	0.000387
NEU1	sialidase 1 (lysosomal sialidase)	-1.51	0.001462	GO:0008152
NPC1L1	NPC1 (Niemann-Pick disease, type C1, gene)-like 1	-1.81	0.000431
NRG1		1.51	0.027846	GO:0003222; GO:0007169; GO:0009790; GO:0043066; GO:0008283; GO:0010667; GO:0045892; GO:0030307; GO:0038127; GO:0043497; GO:0043624; GO:0045785; GO:0051048; GO:0055012; GO:0060045; GO:0060379; GO:0060956; GO:0061098
NTS	neurotensin	-2.82	2.7e-05
OAT	ornithine aminotransferase	-2.73	0.000973	GO:0008152; GO:0034214
ORF		-2.89	6e-06
OTC	ornithine carbamoyltransferase	-1.55	0.005988	GO:0006520; GO:0006591; GO:0000050; GO:0006526; GO:0008652
PARP15	poly (ADP-ribose) polymerase family, member 15	-3.43	0.006926
PCK1	phosphoenolpyruvate carboxykinase 1 (soluble)	-1.94	0.006265	GO:0006006; GO:0006094; GO:0006475; GO:0006629; GO:0016310; GO:0032868; GO:0046327
PDZK1	PDZ domain containing 1	-2.18	0.000795
PEPD	peptidase D	-1.8	0.000426
PGM1	phosphoglucomutase 1	-1.61	0.003277	GO:0005975; GO:0006006
PIGR	polymeric immunoglobulin receptor	1.79	0.013975
PKCNT1	Na/nucleoside cotransporter	-1.69	0.000857	GO:0006810
PLA1A	phospholipase A1 member A	-1.65	0.011598
PRKG1	protein kinase, cGMP-dependent, type I	-1.6	0.021216	GO:0001764; GO:0006468; GO:0007165; GO:0016310; GO:0016358; GO:0030900; GO:0043087; GO:0090331
PRLR	prolactin receptor	-1.86	1.2e-05	GO:0007171; GO:0019221
RBP2	retinol binding protein 2, cellular	-1.73	0.013086	GO:0006810
REG4	regenerating islet-derived family, member 4	1.68	0.021285
RPS6KA5		-1.56	0.001042	GO:0006355; GO:0006468; GO:0006950; GO:0007243; GO:0009605; GO:0016310; GO:0045892; GO:0033129; GO:0035066; GO:0043987; GO:0043988; GO:0043990; GO:0045944; GO:0051092; GO:0070498
S100G	S100 calcium binding protein G	-2.68	0.002263
SCT	secretin	-1.53	0.000173
SDR16C5	short chain dehydrogenase/reductase family 16C, member 5	-2.76	0.001838	GO:0008152; GO:0055114; GO:0042574; GO:0043616
SECISBP2L	SECIS binding protein 2-like	-1.66	5.4e-05
SELL	selectin L	-1.65	0.024214	GO:0007155; GO:0033198
SFN	stratifin	1.61	0.000483	GO:0000079; GO:0001836; GO:0051726; GO:0006915; GO:0008285; GO:0008630; GO:0030216; GO:0030307; GO:0043154; GO:0043588; GO:0043616; GO:0046827
SI		-1.63	0.008552	GO:0005975
SLC13A1	solute carrier family 13 (sodium/sulfate symporters), member 1	-3.91	7e-06	GO:0006814; GO:0008272; GO:0055085
SLC15A1	solute carrier family 15 (oligopeptide transporter), member 1	-3.94	0.000126	GO:0006810; GO:0006857
SLC1A1	solute carrier family 1 (neuronal/epithelial high affinity glutamate transporter, system Xag), member 1	-5.63	4.8e-05	GO:0006835; GO:0015813; GO:0051260; GO:0051938; GO:0070779
SLC25A15	solute carrier family 25 (mitochondrial carrier; ornithine transporter) member 15	-1.57	0.005703	GO:0006810
SLC25A27	solute carrier family 25, member 27	-1.62	0.005506	GO:0006810
SLC27A4	solute carrier family 27 (fatty acid transporter), member 4; long-chain fatty acid transport protein 4-like	-1.6	0.005349	GO:0008152; GO:0000038; GO:0001579; GO:0001676; GO:0006631; GO:0015909; GO:0042760; GO:0043588; GO:0044539
SLC35F5	solute carrier family 35, member F5	-1.57	0.003371
SLC39A14	solute carrier family 39 (zinc transporter), member 14	-1.71	0.002651	GO:0030001; GO:0055085; GO:0006826; GO:0006829; GO:0006882; GO:0015684; GO:0071577; GO:0071578
SLC39A5	solute carrier family 39 (metal ion transporter), member 5	-1.55	0.004767
SLC3A1	solute carrier family 3 (cystine, dibasic and neutral amino acid transporters, activator of cystine, dibasic and neutral amino acid transport), member 1	-2.16	9.9e-05	GO:0005975; GO:0008152
SLC3A1	solute carrier family 3 (cystine, dibasic and neutral amino acid transporters, activator of cystine, dibasic and neutral amino acid transport), member 1	-3.83	7.37e-08	GO:0005975; GO:0008152
SLC46A3	solute carrier family 46, member 3	-1.53	0.004549	GO:0055085
SLC4A4	solute carrier family 4, sodium bicarbonate cotransporter, member 4	-1.92	0.001221	GO:0006810; GO:0006811; GO:0006814; GO:0006820; GO:0015701
SLC5A1	solute carrier family 5 (sodium/glucose cotransporter), member 1	-3.94	4e-06	GO:0006810; GO:0006811; GO:0006814; GO:0008643; GO:0055085; GO:0015758; GO:0050892
SLC5A1	solute carrier family 5 (sodium/glucose cotransporter), member 1	-4.05	3e-06	GO:0006810; GO:0006811; GO:0006814; GO:0008643; GO:0055085; GO:0015758; GO:0050892
SLC6A19	solute carrier family 6 (neutral amino acid transporter), member 19	-1.72	0.002263	GO:0006810; GO:0006836
SLC6A8	solute carrier family 6 (neurotransmitter transporter, creatine), member 8	-2.01	0.003355	GO:0006810; GO:0006836
SLC7A7	solute carrier family 7 (amino acid transporter light chain, y+L system), member 7	-2.19	5e-05	GO:0003333; GO:0006810; GO:0055085
SLC9A2	solute carrier family 9, subfamily A (NHE2, cation proton antiporter 2), member 2	-1.55	0.01553	GO:0006810; GO:0006811; GO:0006812; GO:0006814; GO:0006885; GO:0055085; GO:0008104
SLC9A2	solute carrier family 9, subfamily A (NHE2, cation proton antiporter 2), member 2	-1.59	0.015425	GO:0008104; GO:0006810; GO:0006811; GO:0006812; GO:0006814; GO:0006885; GO:0055085
SMPDL3A	sphingomyelin phosphodiesterase, acid-like 3A; acid sphingomyelinase-like phosphodiesterase 3a-like	-1.97	0.003283
SMPDL3B	sphingomyelin phosphodiesterase, acid-like 3B	-1.87	0.026278	GO:0006685
SPP1	secreted phosphoprotein 1	1.73	0.013848	GO:0001503; GO:0007155; GO:0010811; GO:0030593; GO:0031214; GO:0033280
SPTLC3	serine palmitoyltransferase, long chain base subunit 3	-2.6	0.02188	GO:0008152; GO:0009058; GO:0046520; GO:0006520
SQLE	squalene epoxidase	1.6	0.002531	GO:0008152; GO:0055114
SSC.78599		-2.07	0.029938	GO:0016310
SVCT1	sodium-dependent vitamin C transporter 1	-1.59	6.2e-05	GO:0006810; GO:0006814; GO:0007420; GO:0009636; GO:0015882; GO:0030324; GO:0035725; GO:0055085; GO:0070837; GO:0070904
SVCT1	sodium-dependent vitamin C transporter 1	-1.59	6.2e-05	GO:0006810; GO:0006814; GO:0007420; GO:0009636; GO:0015882; GO:0030324; GO:0035725; GO:0055085; GO:0070837; GO:0070904
TCN2	transcobalamin II	-2.16	0.000347	GO:0015889
TIMP1	TIMP metallopeptidase inhibitor 1	1.98	0.017048	GO:0051045; GO:1901164; GO:0010466; GO:0043249
TM7SF3	transmembrane 7 superfamily member 3	-1.51	7.6e-05
TMC5	transmembrane channel-like 5	-2.35	9.4e-05
TMEM20	solute carrier family 35, member G1	-1.59	0.001706
TRPA1	transient receptor potential cation channel, subfamily A, member 1; transient receptor potential cation channel subfamily A member 1-like	1.53	0.024205	GO:0006810; GO:0006811; GO:0055085
TRPM6		-2	0.0005	GO:0006468; GO:0006810; GO:0006811; GO:0030001; GO:0009636; GO:0055085
TSPAN1	tetraspanin 1	2.23	0.024508
TSPAN1	tetraspanin 1	1.6	0.042024
UBD	ubiquitin D	-4.46	0.000205	GO:0016567; GO:0006511; GO:0034341; GO:0034612; GO:0035417; GO:0043011; GO:0043065; GO:0043123; GO:0070842
UBD	ubiquitin D	-5.59	6.7e-05
USP18	ubiquitin specific peptidase 18	1.58	0.024704	GO:0006511; GO:0032020; GO:0035634; GO:0006508
VNN1	vanin 1	-10.05	2.3e-05	GO:0002526; GO:0002544; GO:0006807; GO:0006954; GO:0043066; GO:0015939; GO:0016337; GO:0033089; GO:0045087
XPNPEP2	X-prolyl aminopeptidase (aminopeptidase P) 2, membrane-bound	-2.25	0.00017	GO:0006508; GO:0009987
ZFP30	zinc finger protein 30 homolog (mouse)	-1.51	0.008947	GO:0006355
		2.23	0.000979
		1.83	0.04369
		1.76	0.024312
		1.74	0.02916
		1.71	0.032061
		1.65	0.006906
		1.63	0.008206
		1.61	0.048246
		1.61	0.004549
		1.58	0.003361
		1.57	0.010173
		1.57	0.003747
		1.56	0.030001
		1.56	0.014527
		1.54	0.025143
		1.52	0.021306
		1.51	0.032267
		1.51	0.027167
		1.51	0.003656
		-1.51	0.020786
		-1.51	0.010786
		-1.51	0.002368
		-1.51	0.001637
		-1.51	0.000831
		-1.51	0.000203
		-1.52	0.008804
		-1.53	0.015333
		-1.53	0.007955
		-1.53	0.002654	GO:0006508
		-1.54	0.015562
		-1.54	0.000468
		-1.55	0.012285
		-1.55	0.00448
		-1.55	0.000195
		-1.56	0.020893
		-1.56	0.006189
		-1.56	0.001118
		-1.58	0.028733
		-1.59	0.003975
		-1.6	0.002698
		-1.6	0.002464
		-1.61	0.001943
		-1.62	0.002644
		-1.62	0.000197	GO:0016032; GO:0019068; GO:0019058; GO:0006278; GO:0006508; GO:0015074
		-1.65	0.003391
		-1.66	0.028086
		-1.67	0.028962
		-1.68	0.00227
		-1.7	0.00529
		-1.7	9.1e-05
		-1.71	0.003992
		-1.71	0.001798
		-1.71	0.000395
		-1.73	0.000109	GO:0016032; GO:0019068; GO:0019058; GO:0006278; GO:0006508; GO:0015074
		-1.74	0.000307
		-1.78	0.007251
		-1.78	0.006614
		-1.79	0.008711
		-1.81	0.000245
		-1.81	0.000127
		-1.82	0.013757
		-1.82	0.008946
		-1.82	0.000533
		-1.83	0.006779
		-1.83	0.000846
		-1.85	0.004123
		-1.85	0.000322
		-1.86	0.00173
		-1.89	0.025323
		-1.9	0.00282
		-1.9	0.000571	GO:0008152
		-1.92	0.003603
		-1.93	0.000815
		-1.94	0.000919
		-1.95	0.019278
		-1.95	0.001072
		-1.98	0.000115
		-1.99	0.001037
		-2	0.010578
		-2.02	0.000726
		-2.06	0.000673
		-2.06	2.5e-05
		-2.07	0.000714
		-2.07	0.000714
		-2.11	0.000554
		-2.15	7.2e-05
		-2.18	0.001441
		-2.22	0.018574	GO:0008152; GO:0005975
		-2.23	0.006185
		-2.28	3.6e-05
		-2.29	0.000783
		-2.31	2.1e-05
		-2.33	5.4e-05
		-2.35	6.3e-05
		-2.41	0.002369
		-2.42	2.7e-05
		-2.55	0.00035
		-2.6	0.002104
		-2.76	0.008212
		-2.82	9.5e-05
		-3.04	0.010151
		-3.09	0.011763
		-3.18	5.9e-05
		-3.25	0.007267
		-3.25	1.8e-05
		-3.49	6e-06
		-3.6	0.013619
		-3.63	0.004975
		-3.77	0.000578
		-3.81	5e-06
		-4.28	2.1e-05
		-4.42	0.000252
		-4.99	0.000272
		-5.97	0.000896
		-6.15	0.000219
		-7.02	1.5e-05
		-8.67	5.2e-05

## Sheet: Filtered genes
Flitered genes with compelte message(including gene symbol, description, fold change, p-value and GO biological process ID)
Gene Symbol	Description	Fold Change (linear) (PEDV vs. CTRL)	p-value (PEDV vs. CTRL)	GO Biological Process ID
VNN1	Vanin 1	-10.05	2.3e-05	GO:0002526; GO:0002544; GO:0006807; GO:0006954; GO:0043066; GO:0015939; GO:0016337; GO:0033089; GO:0045087
KCNJ13	Potassium inwardly-rectifying channel, subfamily J, member 13	-8.71	3e-06	GO:0006810; GO:0006811; GO:0006813; GO:0034765
MME	Membrane metallo-endopeptidase	-8.48	3e-06	GO:0001822; GO:0006508; GO:0006518; GO:0019233; GO:0046449; GO:0050435; GO:0071345; GO:0071492; GO:0071493; GO:0090399
MEP1A	Meprin A, alpha (PABA peptide hydrolase)	-7.85	6e-06	GO:0006508
SLC1A1	Solute carrier family 1 (neuronal/epithelial high affinity glutamate transporter, system Xag), member 1	-5.63	4.8e-05	GO:0006835; GO:0015813; GO:0051260; GO:0051938; GO:0070779
UBD	Ubiquitin D	-5.59	6.7e-05	GO:0016567; GO:0006511; GO:0034341; GO:0034612; GO:0035417; GO:0043011; GO:0043065; GO:0043123; GO:0070842
FABP2	Fatty acid binding protein 2, intestinal	-5.08	4.7e-05	GO:0006810
DAO1	D-amino acid oxidase	-4.93	0.000558	GO:0006551; GO:0006562; GO:0036088; GO:0042416; GO:0055114; GO:0055130; GO:0070178
CPO	Carboxypeptidase O	-4.36	2.9e-05	GO:0006508
SLC5A1	Solute carrier family 5 (sodium/glucose cotransporter), member 1	-4.05	3e-06	GO:0006810; GO:0006811; GO:0006814; GO:0008643; GO:0055085; GO:0015758; GO:0050892
SLC15A1	Solute carrier family 15 (oligopeptide transporter), member 1	-3.94	0.000126	GO:0006810; GO:0006857
SLC13A1	Solute carrier family 13 (sodium/sulfate symporters), member 1	-3.91	7e-06	GO:0006814; GO:0008272; GO:0055085
SLC3A1	Solute carrier family 3 (cystine, dibasic and neutral amino acid transporters, activator of cystine, dibasic and neutral amino acid transport), member 1	-3.83	7.37e-08	GO:0005975; GO:0008152
LOC100628173	Ectonucleotide pyrophosphatase/phosphodiesterase family member 3-like	-3.73	8.6e-05	GO:0008152
APOB	Apolipoprotein B (including Ag(x) antigen)	-3.71	0.00052	GO:0006869
APOA1	Apolipoprotein A-I	-3.64	4.9e-05	GO:0001932; GO:0001935; GO:0002740; GO:0006629; GO:0006644; GO:0006656; GO:0006695; GO:0006810; GO:0006869; GO:0007186; GO:0008202; GO:0008203; GO:0008211; GO:0010804; GO:0010873; GO:0010903; GO:0018158; GO:0018206; GO:0019915; GO:0030300; GO:0030301; GO:0030325; GO:0032489; GO:0033344; GO:0033700; GO:0034115; GO:0034380; GO:0042157; GO:0042158; GO:0042632; GO:0043534; GO:0043691; GO:0050713; GO:…
GZMA	Granzyme A (granzyme 1, cytotoxic T-lymphocyte-associated serine esterase 3); granzyme A-like	-3.05	0.002034	GO:0006508
FABP1	Fatty acid binding protein 1, liver	-2.96	0.018438	GO:0006810; GO:0043066; GO:0043154; GO:0070301; GO:0071456
ABCC2	ATP-binding cassette, sub-family C (CFTR/MRP), member 2	-2.95	0.001104	GO:0006200; GO:0006810; GO:0055085
LEAP2	Liver expressed antimicrobial peptide 2	-2.93	0.004229	GO:0042742
ACSL3	Acyl-CoA synthetase long-chain family member 3	-2.76	5.7e-05	GO:0008152; GO:0001676; GO:0034379; GO:0042998; GO:0051047; GO:2001247; GO:0044539
SDR16C5	Short chain dehydrogenase/reductase family 16C, member 5	-2.76	0.001838	GO:0008152; GO:0055114; GO:0042574; GO:0043616
OAT	Ornithine aminotransferase	-2.73	0.000973	GO:0008152; GO:0034214
ASS1	Argininosuccinate synthase 1	-2.63	0.043408	GO:0006526; GO:0006529
SPTLC3	Serine palmitoyltransferase, long chain base subunit 3	-2.6	0.02188	GO:0008152; GO:0009058; GO:0046520; GO:0006520
CDHR2	Cadherin-related family member 2	-2.5	7.2e-05	GO:0007155; GO:0007156; GO:0030308
LOC100513826	Thiamine transporter 2-like	-2.5	0.00107	GO:0006810; GO:0055085
GBP2	Guanylate binding protein 2, interferon-inducible	-2.46	0.041189	GO:0006184
ABCG2	ATP-binding cassette, sub-family G (WHITE), member 2; ATP-binding cassette sub-family G member 2-like	-2.32	1.9e-05	GO:0006200; GO:0006810
CYP2C42	Cytochrome P450 C42	-2.25	0.011584	GO:0055114
FBP1	Fructose-1,6-bisphosphatase 1	-2.25	0.003819	GO:0005975; GO:0006111; GO:0016311; GO:0030308; GO:0035690; GO:0045820; GO:0046580; GO:0046854; GO:0051289; GO:0071286; GO:0006002; GO:0006094; GO:0008152
XPNPEP2	X-prolyl aminopeptidase (aminopeptidase P) 2, membrane-bound	-2.25	0.00017	GO:0006508; GO:0009987
ACE	Angiotensin I converting enzyme (peptidyl-dipeptidase A) 1	-2.24	0.000325	GO:0006508; GO:0001822; GO:0002446; GO:0003084; GO:0007283; GO:0008217; GO:0042447; GO:0060047
SLC7A7	Solute carrier family 7 (amino acid transporter light chain, y+L system), member 7	-2.19	5e-05	GO:0003333; GO:0006810; GO:0055085
TCN2	Transcobalamin II	-2.16	0.000347	GO:0015889
LOC100518887	Ectodysplasin-A-like	-2.12	0.00058	GO:0006955
LOC100127152	Aquaporin 8	-2.08	0.012485	GO:0006810
LOC100153026	ATP-binding cassette sub-family B member 10, mitochondrial-like	-2.08	7.8e-05	GO:0006200; GO:0006810; GO:0055085
GPR126	G protein-coupled receptor 126	-2.07	0.002947	GO:0007166; GO:0007186; GO:0007218
ABP1	Amiloride binding protein 1 (amine oxidase (copper-containing))	-2.01	0.006117	GO:0009308; GO:0042493; GO:0046677; GO:0055114
SLC6A8	Solute carrier family 6 (neurotransmitter transporter, creatine), member 8	-2.01	0.003355	GO:0006810; GO:0006836
DPP4	Dipeptidyl-peptidase 4	-2	0.000214	GO:0001666; GO:0007155; GO:0006508; GO:0008284; GO:0010716; GO:0031295; GO:0033632; GO:0042110; GO:0043542
ANPEP	Alanyl (membrane) aminopeptidase	-1.96	0.00427	GO:0006508; GO:0001525; GO:0007275; GO:0009615; GO:0019048; GO:0030154
GK	Glycerol kinase; glycerol kinase-like	-1.96	0.002335	GO:0005975; GO:0006072; GO:0016310; GO:0006641; GO:0046167; GO:0006071
CSRNP3	Cysteine-serine-rich nuclear protein 3	-1.95	0.000442	GO:0010923; GO:0043065; GO:0045944
LOC100517031	Bcl-2-like protein 15-like	-1.94	0.005957	GO:0042981
PCK1	Phosphoenolpyruvate carboxykinase 1 (soluble)	-1.94	0.006265	GO:0006006; GO:0006094; GO:0006475; GO:0006629; GO:0016310; GO:0032868; GO:0046327
LOC100524940	Cytochrome P450 2J2-like	-1.92	0.002035	GO:0055114
SLC4A4	Solute carrier family 4, sodium bicarbonate cotransporter, member 4	-1.92	0.001221	GO:0006810; GO:0006811; GO:0006814; GO:0006820; GO:0015701
LOC100512258	Solute carrier family 40 member 1-like; solute carrier family 40 (iron-regulated transporter), member 1	-1.91	0.001454	GO:0034755
LRAT	Lecithin retinol acyltransferase (phosphatidylcholine--retinol O-acyltransferase)	-1.89	0.000917	GO:0006629; GO:0016042
SMPDL3B	Sphingomyelin phosphodiesterase, acid-like 3B	-1.87	0.026278	GO:0006685
PRLR	Prolactin receptor	-1.86	1.2e-05	GO:0007171; GO:0019221
GBP1	Guanylate binding protein 1, interferon-inducible	-1.83	0.029084	GO:0006184
LEPREL1	Leprecan-like 1	-1.78	0.000419	GO:0055114; GO:0008285; GO:0019511; GO:0032963
MTTP	Microsomal triglyceride transfer protein	-1.78	0.001183	GO:0006810; GO:0006869
FLVCR1	Feline leukemia virus subgroup C cellular receptor 1	-1.77	0.0001	GO:0001701; GO:0015886; GO:0030218; GO:0035108; GO:0035264; GO:0042733; GO:0046620; GO:0048536; GO:0055085; GO:0060323; GO:0097037; GO:0006839
ACE2	Angiotensin I converting enzyme (peptidyl-dipeptidase A) 2	-1.74	0.001893	GO:0006508; GO:0003051; GO:0009615; GO:0032800; GO:0046813
ACOT12	Acyl-CoA thioesterase 12	-1.74	0.000116	GO:0006084
DAB1	Disabled homolog 1 (Drosophila)	-1.74	0.000595	GO:0001764; GO:0007162; GO:0007264; GO:0007628; GO:0016358; GO:0021517; GO:0021589; GO:0021795; GO:0021799; GO:0021813; GO:0021942; GO:0045666; GO:0045860; GO:0046426; GO:0048712; GO:0050771; GO:0051645
RBP2	Retinol binding protein 2, cellular	-1.73	0.013086	GO:0006810
LOC100522231	Sodium/nucleoside cotransporter 1-like	-1.72	0.009184	GO:0006810
SLC6A19	Solute carrier family 6 (neutral amino acid transporter), member 19	-1.72	0.002263	GO:0006810; GO:0006836
SLC39A14	Solute carrier family 39 (zinc transporter), member 14	-1.71	0.002651	GO:0030001; GO:0055085; GO:0006826; GO:0006829; GO:0006882; GO:0015684; GO:0071577; GO:0071578
LRRC66	Leucine rich repeat containing 66	-1.7	0.001395	GO:0006776; GO:0009790; GO:0042572
PKCNT1	Na/nucleoside cotransporter	-1.69	0.000857	GO:0006810
ITM2C	Integral membrane protein 2C	-1.68	0.000834	GO:0010977; GO:0012502; GO:0030182; GO:2001238
CYBRD1	Cytochrome b reductase 1	-1.67	0.00122	GO:0010039
LOC100513770	Monocarboxylate transporter 10-like	-1.67	0.00795	GO:0055085
ANO6	Anoctamin 6	-1.66	0.003492	GO:0002543; GO:0006810; GO:0006811; GO:0006821; GO:0097045; GO:0007596; GO:0017121; GO:0034765
SELL	Selectin L	-1.65	0.024214	GO:0007155; GO:0033198
ENPEP	Glutamyl aminopeptidase (aminopeptidase A)	-1.64	0.001156	GO:0003081; GO:0006508; GO:0008283; GO:0016477; GO:0001525; GO:0032835
ACADL	Acyl-CoA dehydrogenase, long chain	-1.63	0.000135	GO:0008152; GO:0001659; GO:0055114; GO:0006629; GO:0006631; GO:0019254; GO:0033539; GO:0042413; GO:0044242; GO:0045717; GO:0046322; GO:0090181
SLC25A27	Solute carrier family 25, member 27	-1.62	0.005506	GO:0006810
LOC100511892	Vesicle transport protein GOT1A-like	-1.61	0.0021	GO:0016192
PGM1	Phosphoglucomutase 1	-1.61	0.003277	GO:0005975; GO:0006006
PRKG1	Protein kinase, cGMP-dependent, type I	-1.6	0.021216	GO:0001764; GO:0006468; GO:0007165; GO:0016310; GO:0016358; GO:0030900; GO:0043087; GO:0090331
SLC27A4	Solute carrier family 27 (fatty acid transporter), member 4; long-chain fatty acid transport protein 4-like	-1.6	0.005349	GO:0008152; GO:0000038; GO:0001579; GO:0001676; GO:0006631; GO:0015909; GO:0042760; GO:0043588; GO:0044539
SLC9A2	Solute carrier family 9, subfamily A (NHE2, cation proton antiporter 2), member 2	-1.59	0.015425	GO:0008104; GO:0006810; GO:0006811; GO:0006812; GO:0006814; GO:0006885; GO:0055085
SVCT1	Sodium-dependent vitamin C transporter 1	-1.59	6.2e-05	GO:0006810; GO:0006814; GO:0007420; GO:0009636; GO:0015882; GO:0030324; GO:0035725; GO:0055085; GO:0070837; GO:0070904
AKR1E2	Aldo-keto reductase family 1, member E2; 1,5-anhydro-D-fructose reductase-like	-1.58	0.027539	GO:0055114
HEXB	Hexosaminidase B (beta polypeptide)	-1.57	0.001207	GO:0001501; GO:0005975; GO:0006687; GO:0006689; GO:0006874; GO:0007040; GO:0007338; GO:0007341; GO:0007605; GO:0007626; GO:0008049; GO:0008360; GO:0008654; GO:0009313; GO:0019915; GO:0019953; GO:0030203; GO:0031323; GO:0042552; GO:0043615; GO:0044267; GO:0045944; GO:0048477; GO:0050885; GO:0050905; GO:0008152
SLC25A15	Solute carrier family 25 (mitochondrial carrier; ornithine transporter) member 15	-1.57	0.005703	GO:0006810
LASS6	Ceramide synthase 6	-1.55	7e-06	GO:0006355
OTC	Ornithine carbamoyltransferase	-1.55	0.005988	GO:0006520; GO:0006591; GO:0000050; GO:0006526; GO:0008652
CD3G	CD3g molecule, gamma (CD3-TCR complex)	-1.54	0.03629	GO:0007163; GO:0007166; GO:0015031; GO:0042981; GO:0070228
SLC46A3	Solute carrier family 46, member 3	-1.53	0.004549	GO:0055085
CD3D	CD3d molecule, delta (CD3-TCR complex)	-1.52	0.00373	GO:0007166; GO:0030217; GO:0045059; GO:0045944
LOC100157017	Probable 2-ketogluconate reductase-like	-1.52	0.001008	GO:0008152; GO:0006098; GO:0055114
LOC100620198	T-cell receptor-associated transmembrane adapter 1-like	-1.51	0.006489	GO:0001920; GO:0050862; GO:0050850; GO:0051051
NEU1	Sialidase 1 (lysosomal sialidase)	-1.51	0.001462	GO:0008152
ZFP30	Zinc finger protein 30 homolog (mouse)	-1.51	0.008947	GO:0006355
IFIT3	Interferon-induced protein with tetratricopeptide repeats 3	1.51	0.032902	GO:0008285; GO:0009615; GO:0035457; GO:0043066
FABP3	Fatty acid binding protein 3, muscle and heart (mammary-derived growth inhibitor)	1.53	0.049362	GO:0006810
TRPA1	Transient receptor potential cation channel, subfamily A, member 1; transient receptor potential cation channel subfamily A member 1-like	1.53	0.024205	GO:0006810; GO:0006811; GO:0055085
HMGCS1	3-hydroxy-3-methylglutaryl-CoA synthase 1 (soluble)	1.55	0.003433	GO:0008152; GO:0008299
EPHB2	EPH receptor B2	1.57	0.001354	GO:0000902; GO:0007169; GO:0006468; GO:0009887; GO:0007411; GO:0007612; GO:0016310; GO:0018108; GO:0021631; GO:0021952; GO:0031290; GO:0048013; GO:0048168; GO:0048170; GO:0048593; GO:0050770; GO:0050771
LOC100515801	Uncharacterized protein KIAA1383 homolog	1.57	0.010529	GO:0031122; GO:0032467; GO:0032886; GO:0051256
USP18	Ubiquitin specific peptidase 18	1.58	0.024704	GO:0006511; GO:0032020; GO:0035634; GO:0006508
LOC100518083	E3 ISG15--protein ligase HERC5-like	1.6	0.011166	GO:0006464; GO:0032020; GO:0050688; GO:0016567
SQLE	Squalene epoxidase	1.6	0.002531	GO:0008152; GO:0055114
SFN	Stratifin	1.61	0.000483	GO:0000079; GO:0001836; GO:0051726; GO:0006915; GO:0008285; GO:0008630; GO:0030216; GO:0030307; GO:0043154; GO:0043588; GO:0043616; GO:0046827
DMBT1	Deleted in malignant brain tumors 1	1.65	0.047265	GO:0006810; GO:0007275; GO:0015031; GO:0030154; GO:0001824; GO:0001833; GO:0030858
MMP-13	Matrix metalloproteinase 13 precursor	1.65	0.015643	GO:0006508
HK2	Hexokinase 2	1.69	2.9e-05	GO:0005975; GO:0006006; GO:0006096; GO:0008637; GO:0016310; GO:0046324; GO:0046835; GO:0008152; GO:0019318
EMP1	Epithelial membrane protein 1	1.7	0.022181	GO:0016049
MX2	Myxovirus (influenza virus) resistance 2 (mouse)	1.73	0.041341	GO:0051726; GO:0006184; GO:0046822
SPP1	Secreted phosphoprotein 1	1.73	0.013848	GO:0001503; GO:0007155; GO:0010811; GO:0030593; GO:0031214; GO:0033280
LPL	Lipoprotein lipase	1.74	0.018383	GO:0055114; GO:0042178; GO:0051289
AGR2	Anterior gradient 2 homolog (Xenopus laevis)	1.76	0.005573	GO:0070254
ASNS	Asparagine synthetase (glutamine-hydrolyzing)	1.79	0.001755	GO:0008152; GO:0006529; GO:0043066; GO:0008652; GO:0045931; GO:0070981
CHI3L1	Chitinase 3-like 1 (cartilage glycoprotein-39); signal processing protein	1.79	0.006933	GO:0005975; GO:0006032; GO:0009612; GO:0006954; GO:0007250; GO:0010800; GO:0030324; GO:0034612; GO:0045766; GO:0051897; GO:0070374; GO:0070555; GO:0070741; GO:0072606; GO:0071356
TIMP1	TIMP metallopeptidase inhibitor 1	1.98	0.017048	GO:0051045; GO:1901164; GO:0010466; GO:0043249
LOC100620969	Proepiregulin-like	2.11	0.000998	GO:0001819; GO:0007173; GO:0007267; GO:0008285; GO:0009299; GO:0045892; GO:0019221; GO:0042108; GO:0042327; GO:0043616; GO:0045089; GO:0045410; GO:0045840; GO:0045860; GO:0048146; GO:0051151; GO:0008284
MX1	Myxovirus (influenza virus) resistance 1, interferon-inducible protein p78 (mouse)	2.12	0.006692	GO:0006184; GO:0009615; GO:0045071; GO:0045087; GO:0051607; GO:0034340
AREG	Amphiregulin	2.28	7.2e-05	GO:0032355; GO:0060598; GO:0060744; GO:0060749; GO:0060750
IFITM3	Interferon induced transmembrane protein 3	2.32	0.036366	GO:0009607
GPX2	Glutathione peroxidase 2 (gastrointestinal)	2.79	0.000155	GO:0001659; GO:0002862; GO:0055114; GO:0006979; GO:0009609; GO:0051702
LOC100511886	Fibroblast growth factor-binding protein 1-like	3.04	0.000598	GO:0008284; GO:0045743
LOC100522112	β-1,3-galactosyl-O-glycosyl-glycoprotein beta-1,6-N-acetylglucosaminyltransferase 3-like	3.21	0.005884	GO:0002426; GO:0048729; GO:0050892; GO:0060993
