# Supplementary material for: Microarray analysis reveals the inhibition of intestinal expression of nutrient transporters in piglets infected with porcine epidemic diarrhea virus
Source: Sci Rep. 2019 Dec 24;9:19798. doi: 10.1038/s41598-019-56391-1 (PMC6930262; doi:10.1038/s41598-019-56391-1)
Supplement: Supplementary file 3 — Supplementary Information 3 [file 41598_2019_56391_MOESM3_ESM.xlsx]

## Sheet: Diseases or functions
Sort by P-value
© 2000-2018 QIAGEN. All rights reserved.
Categories	Diseases or Functions Annotation	p-Value	Predicted Activation State	Activation z-score	Molecules	# Molecules
Molecular Transport	Transport of molecule	2.97e-11	Decreased	-2.841	ABCC2,ABCG2,ABCG5,ACE,ACSL3,ANO6,APOA1,APOB,CD3G,CLCA4,CYBRD1,EXPH5,FLVCR1,MFSD2A,MTTP,MX2,NPC1L1,NRG1,PDZK1,PIGR,PRLR,SLC15A1,SLC1A1,SLC25A15,SLC27A4,SLC39A14,SLC3A1,SLC4A4,SLC5A1,SLC6A19,SLC6A8,SLC9A2,TCN2,TRPA1	34
Lipid Metabolism,Molecular Transport,Small Molecule Biochemistry	Concentration of lipid	8.41e-08		0.355	ABCG2,ABCG5,APOA1,APOB,CERS6,FABP2,LPL,MFSD2A,MTTP,NPC1L1,SPP1,TIMP1,VNN1	13
Endocrine System Disorders,Gastrointestinal Disease,Metabolic Disease,Organismal Injury and Abnormalities,Renal and Urological Disease	Diabetic nephropathy	2.58e-07			ACE,ACE2,AOC1,CHI3L1,ENPEP,EXPH5,FABP1,FBP1,LPL,MME,SPP1	11
Cardiovascular Disease,Hematological Disease,Hereditary Disorder,Metabolic Disease,Organismal Injury and Abnormalities	Primary hypercholesterolemia	2.86e-07			APOA1,APOB,DPP4,LPL,MTTP,NPC1L1	6
Lipid Metabolism,Molecular Transport,Small Molecule Biochemistry	Transport of lipid	6.22e-07			ABCC2,ABCG2,ABCG5,APOA1,APOB,MFSD2A,MTTP,NPC1L1,SLC27A4	9
Cardiovascular Disease,Hematological Disease,Metabolic Disease	Hypercholesterolemia	7.1e-07			ABCG5,APOA1,APOB,DPP4,LPL,MTTP,NPC1L1	7
Gastrointestinal Disease,Hepatic System Disease,Metabolic Disease,Organismal Injury and Abnormalities	Hepatic steatosis	9.86e-07			ACADL,ACE,APOB,DPP4,GBP2,LPL,NPC1L1,SPP1	8
Amino Acid Metabolism,Molecular Transport,Small Molecule Biochemistry	Transport of amino acids	1.04e-06	Decreased	-2.517	ABCC2,ABCG2,SLC1A1,SLC25A15,SLC3A1,SLC6A19,SLC6A8	7
Metabolic Disease	Glucose metabolism disorder	1.29e-06			ABCG5,ACADL,ACE,ACE2,AKR1E2,AOC1,APOA1,APOB,CHI3L1,DAB1,DPP4,ENPEP,EXPH5,FABP1,FABP2,FBP1,HK2,LPL,MME,NPC1L1,PCK1,PGM1,SPP1,TRPM6	24
Gastrointestinal Disease,Hepatic System Disease	Cholestasis	1.77e-06			ABCC2,ABCG2,APOA1,GK,GPX2,MTTP,SLC27A4	7
Cardiovascular Disease,Hematological Disease,Metabolic Disease	Hypertriglyceridemia	1.86e-06			APOA1,APOB,DPP4,LPL,NPC1L1	5
Gastrointestinal Disease,Hepatic System Disease,Organismal Injury and Abnormalities	Non-alcoholic liver disease	1.93e-06			ACADL,ACE,APOB,DPP4,GBP2,LPL,NPC1L1	7
Endocrine System Disorders,Gastrointestinal Disease,Metabolic Disease,Organismal Injury and Abnormalities	Diabetic complication	2.42e-06			ACE,ACE2,AOC1,CHI3L1,DPP4,ENPEP,EXPH5,FABP1,FBP1,LPL,MME,SPP1	12
Cardiovascular Disease,Hematological Disease,Hereditary Disorder,Metabolic Disease,Organismal Injury and Abnormalities	Familial hypercholesterolemia	3.1e-06			APOA1,APOB,DPP4,MTTP,NPC1L1	5
Cancer,Organismal Injury and Abnormalities	Melanoma	3.12e-06			A1CF,ABCC2,ABCG2,ACADL,ACE,ACE2,ACOT12,ACP2,AGR2,AHCYL2,ANKRD22,ANO6,ANPEP,APOB,AREG,ASNS,ASS1,CD3G,CDHR2,CES1,CHI3L1,CLCA4,CPO,CSRNP3,CYBRD1,DAB1,DMBT1,DPP4,ENPEP,EPHB2,EXPH5,FABP1,FABP2,FBP1,FBXL4,FRRS1,GBP1,GBP2,GCLC,GK,GZMA,HEXB,HK2,IQGAP2,ITM2C,KRT18,LPL,LRAT,LRRC66,MAMDC4,MCOLN2,MEP1A,MFSD2A,MME,MTTP,MX1,MX2,NAALADL1,NAPEPLD,NEU1,NPC1L1,NRG1,NTS,OTC,PARP15,PCK1,PGM1,PIGR,PRKG1,PRLR,REG3G,RE…	103
Gastrointestinal Disease,Hepatic System Disease,Hereditary Disorder,Organismal Injury and Abnormalities	Progressive familial intrahepatic cholestasis type 1	4.12e-06			ABCC2,ABCG2,GK,GPX2,MTTP,SLC27A4	6
Hematological Disease,Metabolic Disease	Hypolipoproteinemia	4.38e-06			APOA1,APOB,LPL,MTTP	4
Nutritional Disease	Body mass index	5.25e-06			ABCG5,ACE,APOA1,APOB,FABP1,FABP2,LPL	7
Lipid Metabolism,Small Molecule Biochemistry	Catabolism of triacylglycerol	5.7e-06			FABP1,FABP2,FABP3,LPL	4
Endocrine System Disorders,Gastrointestinal Disease,Metabolic Disease,Organismal Injury and Abnormalities	Diabetes mellitus	5.74e-06			ACE,ACE2,AKR1E2,AOC1,APOA1,APOB,CHI3L1,DAB1,DPP4,ENPEP,EXPH5,FABP1,FABP2,FBP1,HK2,LPL,MME,NPC1L1,PCK1,PGM1,SPP1,TRPM6	22
Cancer,Dermatological Diseases and Conditions,Organismal Injury and Abnormalities	Skin cancer	7.44e-06			A1CF,ABCC2,ABCG2,ACADL,ACE,ACE2,ACOT12,ACP2,AHCYL2,ANKRD22,ANO6,ANPEP,APOB,AREG,ASS1,CDHR2,CES1,CHI3L1,CLCA4,CPO,CSRNP3,CYBRD1,DAB1,DMBT1,DPP4,ENPEP,EPHB2,EXPH5,FABP1,FABP2,FBP1,FBXL4,GBP1,GBP2,GCLC,GK,GPX2,GZMA,HEXB,IQGAP2,ITM2C,KRT18,LPL,LRAT,LRRC66,MAMDC4,MCOLN2,MEP1A,MFSD2A,MME,MTTP,MX1,MX2,NAALADL1,NAPEPLD,NEU1,NPC1L1,NRG1,NTS,OTC,PARP15,PCK1,PIGR,PRKG1,PRLR,REG3G,REG4,SDR16C5,SECISBP2L,SELL…	94
Lipid Metabolism,Small Molecule Biochemistry,Vitamin and Mineral Metabolism	Metabolism of terpenoid	9.64e-06			APOA1,APOB,CES1,HMGCS1,LRAT,NAPEPLD,NPC1L1,RBP2,SDR16C5,SQLE	10
Gastrointestinal Disease,Hepatic System Disease,Inflammatory Disease,Organismal Injury and Abnormalities	Early stage primary biliary cirrhosis	1.25e-05			ABCG5,APOB,MTTP	3
Metabolic Disease,Organismal Injury and Abnormalities,Renal and Urological Disease	Aminoaciduria	1.25e-05			SLC1A1,SLC6A19,SLC7A7	3
Lipid Metabolism,Molecular Transport,Small Molecule Biochemistry	Concentration of cholesterol	1.56e-05		-0.391	ABCG5,APOA1,LPL,NPC1L1,VNN1	5
Lipid Metabolism,Small Molecule Biochemistry,Vitamin and Mineral Metabolism	Metabolism of retinoid	1.68e-05			APOA1,APOB,LRAT,NAPEPLD,RBP2,SDR16C5	6
Lipid Metabolism,Molecular Transport,Small Molecule Biochemistry	Quantity of steroid	1.68e-05		0.115	ABCG5,APOA1,LPL,NPC1L1,TIMP1,VNN1	6
Cardiovascular Disease,Hematological Disease,Metabolic Disease	Fredrickson hyperlipoproteinemia	1.7e-05			APOA1,APOB,DPP4,LPL	4
Lipid Metabolism,Small Molecule Biochemistry	Metabolism of membrane lipid derivative	1.82e-05			APOA1,APOB,CERS6,CES1,HEXB,HMGCS1,LPL,MFSD2A,NEU1,NPC1L1,PLA1A,SPTLC3,SQLE	13
Lipid Metabolism,Molecular Transport,Small Molecule Biochemistry	Concentration of triacylglycerol	1.95e-05			APOA1,APOB,LPL,MTTP,NPC1L1	5
Cancer,Dermatological Diseases and Conditions,Organismal Injury and Abnormalities	Cutaneous melanoma	2.09e-05			A1CF,ABCC2,ABCG2,ACADL,ACE,ACE2,ACOT12,ACP2,AHCYL2,ANKRD22,ANPEP,APOB,AREG,ASS1,CDHR2,CES1,CHI3L1,CLCA4,CPO,CSRNP3,CYBRD1,DAB1,DMBT1,ENPEP,EPHB2,EXPH5,FABP1,FABP2,FBP1,FBXL4,GBP1,GCLC,GK,GZMA,HEXB,IQGAP2,ITM2C,KRT18,LPL,LRAT,LRRC66,MAMDC4,MCOLN2,MEP1A,MFSD2A,MME,MTTP,MX1,MX2,NAALADL1,NAPEPLD,NPC1L1,NRG1,NTS,OTC,PARP15,PCK1,PIGR,PRKG1,PRLR,REG3G,REG4,SDR16C5,SECISBP2L,SELL,SI,SLC13A1,SLC15A1,SLC1A…	89
Lipid Metabolism,Small Molecule Biochemistry,Vitamin and Mineral Metabolism	Metabolism of cholesterol	2.1e-05			APOA1,APOB,CES1,HMGCS1,NPC1L1,SQLE	6
Endocrine System Disorders,Gastrointestinal Disease,Hepatic System Disease,Metabolic Disease,Organismal Injury and Abnormalities	Nonalcoholic fatty liver disease	2.17e-05			ACADL,ACE,DPP4,LPL,NPC1L1	5
Cardiovascular Disease,Organismal Injury and Abnormalities	Systolic dysfunction	2.45e-05			ACE,ACE2,DPP4,MME	4
Infectious Diseases	Flu	2.61e-05			AREG,FABP1,IFITM3,LRAT,NRG1,TIMP1	6
Cardiovascular Disease,Hematological Disease,Metabolic Disease	Mixed hyperlipidemia	2.9e-05			APOA1,APOB,LPL,NPC1L1	4
Lipid Metabolism,Small Molecule Biochemistry	Metabolism of triacylglycerol	2.94e-05			FABP1,FABP2,FABP3,GK,LPL	5
Connective Tissue Development and Function,Tissue Morphology	Quantity of adipose tissue	2.94e-05			ACE,APOB,FABP2,LPL,MTTP	5
Amino Acid Metabolism,Cell Signaling	Urea cycle	2.97e-05			ASS1,OTC,SLC25A15	3
Endocrine System Disorders,Gastrointestinal Disease,Metabolic Disease,Organismal Injury and Abnormalities	Non-insulin-dependent diabetes mellitus	3.39e-05			ACE,ACE2,AKR1E2,APOB,DAB1,DPP4,FABP2,HK2,LPL,MME,NPC1L1,PCK1,SPP1	13
Developmental Disorder,Hereditary Disorder,Metabolic Disease,Organismal Injury and Abnormalities	Inborn error of amino acid metabolism	3.96e-05			ASS1,OTC,SLC25A15,SLC3A1,SLC6A19,SLC6A8,SLC7A7	7
Infectious Diseases	Tuberculosis	3.96e-05			GBP1,GBP2,IFIT3,IFITM3,MX1,NRG1,SPP1	7
Lipid Metabolism,Small Molecule Biochemistry,Vitamin and Mineral Metabolism	Synthesis of cholesterol	4.69e-05			APOA1,CES1,HMGCS1,NPC1L1,SQLE	5
Cardiovascular System Development and Function	Vasoconstriction of umbilical artery	5.15e-05			ACE,MME	2
Cellular Function and Maintenance,Cellular Growth and Proliferation	Production of keratinocyte cancer cell lines	5.15e-05			ANPEP,DPP4	2
Lipid Metabolism,Small Molecule Biochemistry	Esterification of lipid	5.32e-05			APOA1,GK,LRAT,PCK1	4
Metabolic Disease	Urea cycle disorder	7.66e-05			ASS1,OTC,SLC25A15	3
Cardiovascular Disease,Hematological Disease,Hereditary Disorder,Metabolic Disease,Organismal Injury and Abnormalities	Familial combined hyperlipidemia	7.66e-05			APOA1,APOB,LPL	3
Metabolic Disease	Enzymopathy	9.85e-05			ACADL,ACP2,ASS1,CES1,FBP1,HEXB,NEU1,OTC,PCK1,PEPD,SI	11
Amino Acid Metabolism,Small Molecule Biochemistry	Metabolism of amino acids	0.000113			ASNS,ASS1,GCLC,OAT,PEPD,SLC3A1,SLC7A7	7
Cardiovascular Disease,Organismal Injury and Abnormalities	Acute coronary syndrome	0.000117			ACE,ACE2,APOA1,APOB,DPP4,FABP3,NPC1L1,NRG1	8
Organismal Injury and Abnormalities,Renal and Urological Disease	Urination disorder	0.000122			ACE,DPP4,SLC1A1,SLC3A1,SLC6A19,SLC7A7,SPP1	7
Cardiovascular Disease,Organismal Injury and Abnormalities	Abnormality of heart ventricle	0.000143			ACE,ACE2,DPP4,MME,NRG1,SPP1,TIMP1	7
Molecular Transport,Nucleic Acid Metabolism,Small Molecule Biochemistry	Efflux of rosuvastatin	0.000154			ABCC2,ABCG2	2
Cellular Movement,Digestive System Development and Function	Migration of gastric cell lines	0.000154			mir-192,SPP1	2
Ophthalmic Disease,Organismal Injury and Abnormalities	Severe myopia	0.000154			P3H2,SLC39A5	2
Cardiovascular Disease,Organismal Injury and Abnormalities	Hypertensive heart disease	0.000154			ACE,MME	2
Amino Acid Metabolism,Molecular Transport,Small Molecule Biochemistry	Transport of acidic amino acid	0.000156			ABCC2,ABCG2,SLC1A1	3
Cardiovascular Disease,Organismal Injury and Abnormalities	Abnormality of left ventricle	0.000177			ACE,ACE2,DPP4,MME,SPP1,TIMP1	6
Cellular Compromise,Inflammatory Response	Degranulation of neutrophils	0.000188			ANO6,ANPEP,AOC1,CHI3L1,HEXB,IQGAP2,MME,NEU1,PGM1,PIGR,SELL,VNN1	12
Lipid Metabolism,Small Molecule Biochemistry,Vitamin and Mineral Metabolism	Homeostasis of cholesterol	0.000212			ABCG5,APOA1,APOB,LPL	4
Cellular Compromise,Inflammatory Response	Degranulation of cells	0.000245			ANO6,ANPEP,AOC1,APOA1,CHI3L1,HEXB,IQGAP2,MME,NEU1,PGM1,PIGR,SELL,TIMP1,VNN1	14
Cellular Movement	Invasion of pancreatic cancer cell lines	0.000256		-0.837	AREG,CES1,SFN,TIMP1	4
Drug Metabolism,Molecular Transport	Transport of cerivastatin	0.000306			ABCC2,ABCG2	2
Hereditary Disorder,Metabolic Disease,Organismal Injury and Abnormalities	Sitosterolemia	0.000306			ABCG5,NPC1L1	2
Cardiovascular Disease	Stage II diastolic hypertension	0.000306			ACE,ACE2	2
Cardiovascular Disease,Organismal Injury and Abnormalities,Skeletal and Muscular Disorders	Dilated cardiomyopathy secondary to drug	0.000306			ACE,ACE2	2
Gastrointestinal Disease,Hepatic System Disease,Organismal Injury and Abnormalities	Cirrhosis of liver	0.000308			ABCG2,ABCG5,APOA1,APOB,GBP2,KRT18,MTTP,SPP1	8
Metabolic Disease	Disorder of lipid metabolism	0.000316			ABCG5,ACADL,APOA1,APOB,DPP4,LPL,MTTP,NPC1L1	8
Lipid Metabolism,Molecular Transport,Small Molecule Biochemistry	Transport of fatty acid	0.000325			ABCC2,ABCG2,SLC27A4	3
Lipid Metabolism,Small Molecule Biochemistry,Vitamin and Mineral Metabolism	Metabolism of retinol	0.000325			LRAT,RBP2,SDR16C5	3
Organismal Injury and Abnormalities,Renal and Urological Disease	Acute kidney injury	0.000332			ANPEP,FABP1,MME,SPP1	4
Lipid Metabolism,Small Molecule Biochemistry	Fatty acid metabolism	0.000363		-1.192	ABCC2,ABCG2,ABCG5,ACOT12,APOA1,APOB,LPL,MFSD2A,MTTP,NPC1L1,SLC27A4	11
Cell Death and Survival	Necrosis	0.00037		0.235	ABCG2,AGR2,ANPEP,APOA1,APOB,AREG,ASNS,CERS6,CES1,DPP4,EMP1,EPHB2,FABP1,FABP3,GPX2,HK2,HMGCS1,IQGAP2,KRT18,LAPTM4B,MCOLN2,mir-192,MME,MX1,NRG1,PDZK1,PIGR,PRKG1,SELL,SFN,SPP1,TIMP1,UBD,USP18,VNN1	35
Carbohydrate Metabolism,Lipid Metabolism,Molecular Transport,Small Molecule Biochemistry	Concentration of choline-phospholipid	0.000381			LPL,MFSD2A,SPP1	3
Amino Acid Metabolism,Molecular Transport,Small Molecule Biochemistry	Transport of glutamine family amino acid	0.000381			SLC1A1,SLC25A15,SLC3A1	3
Cell Death and Survival	Apoptosis of pancreatic cancer cell lines	0.000415		-0.686	ASNS,CES1,EPHB2,SFN,SPP1	5
Infectious Diseases	Bacterial Infections	0.000439			ABCC2,GBP1,GBP2,IFIT3,IFITM3,MX1,NRG1,SPP1,UBD	9
Cardiovascular Disease,Organismal Injury and Abnormalities	Systolic heart failure	0.000442			ACE,ACE2,MME	3
Molecular Transport	Secretion of molecule	0.000452		-1.342	ACE,ACSL3,APOA1,APOB,EXPH5,MTTP,NRG1,SLC1A1	8
Endocrine System Disorders,Metabolic Disease	Insulin resistance	0.000474			ABCG5,ACADL,ACE,APOA1,DPP4,LPL,NPC1L1	7
Cancer,Hematological Disease,Immunological Disease,Organismal Injury and Abnormalities	Grade 3B relapsed follicular B-cell lymphoma	0.000507			CD3D,CD3G	2
Cancer,Hematological Disease,Immunological Disease,Organismal Injury and Abnormalities	Refractory Philadelphia negative B-cell precursor acute lymphoblastic leukemia	0.000507			CD3D,CD3G	2
Cancer,Hematological Disease,Immunological Disease,Organismal Injury and Abnormalities	Grade 3B refractory follicular B-cell lymphoma	0.000507			CD3D,CD3G	2
Cancer,Hematological Disease,Immunological Disease,Organismal Injury and Abnormalities	Relapsed Philadelphia negative B-cell precursor acute lymphoblastic leukemia	0.000507			CD3D,CD3G	2
Developmental Disorder,Hematological Disease,Hereditary Disorder,Metabolic Disease,Organismal Injury and Abnormalities	Familial hypobetalipoproteinemia	0.000507			APOB,MTTP	2
Lipid Metabolism,Molecular Transport,Small Molecule Biochemistry	Excretion of lipid	0.000507			ABCC2,ABCG5	2
Lipid Metabolism,Small Molecule Biochemistry	Re-esterification of fatty acid	0.000507			GK,PCK1	2
Developmental Disorder,Hereditary Disorder,Metabolic Disease,Organismal Injury and Abnormalities	Inborn error of carbohydrate metabolism	0.000575			FBP1,GK,NEU1,PGM1,SI,SLC5A1	6
Cancer,Organismal Injury and Abnormalities,Reproductive System Disease	Female genital tract cancer	0.00059			A1CF,ABCC2,ABCG2,ABCG5,ACE,ACE2,ACOT12,ACSL3,AGR2,ANPEP,AOC1,APOA1,APOB,CES1,CHI3L1,DMBT1,DPP4,ENPEP,EPHB2,FBXL4,GBP1,GBP2,GZMA,IFIT3,IQGAP2,ITM2C,KRT18,LRRC66,MAMDC4,MCOLN2,MEP1A,MFSD2A,mir-192,MME,MX1,NAALADL1,NPC1L1,NRG1,OAT,OTC,PEPD,PGM1,PLA1A,PRKG1,PRLR,SECISBP2L,SELL,SI,SLC15A1,SLC27A4,SLC35F5,SLC39A14,SLC3A1,SLC4A4,SLC5A1,SMPDL3B,SPP1,SPTLC3,TIMP1,TMC5,TRPA1,TRPM6,USP18,VNN1	64
Cellular Function and Maintenance,Molecular Transport,Small Molecule Biochemistry	Homeostasis of transition metal ion	0.000616			ABCG2,CYBRD1,FLVCR1,SLC39A14	4
Lipid Metabolism,Molecular Transport,Small Molecule Biochemistry	Uptake of lipid	0.000661		-0.343	ABCG5,LPL,NPC1L1,SLC27A4	4
Molecular Transport	Transport of nitrogenous base	0.000748			ABCC2,ABCG2,PDZK1	3
Lipid Metabolism,Molecular Transport,Small Molecule Biochemistry	Quantity of fat	0.000757			APOB,FABP2	2
Carbohydrate Metabolism,Lipid Metabolism,Molecular Transport,Small Molecule Biochemistry	Quantity of lysophosphatidylcholine	0.000757			LPL,MFSD2A	2
Cancer,Hematological Disease,Immunological Disease,Organismal Injury and Abnormalities	Relapsed Philadelphia-positive B-cell acute lymphoblastic leukemia	0.000757			CD3D,CD3G	2
Cancer,Hematological Disease,Immunological Disease,Organismal Injury and Abnormalities	Refractory Philadelphia-positive B-cell acute lymphoblastic leukemia	0.000757			CD3D,CD3G	2
Molecular Transport,Protein Trafficking	Transport of protein fragment	0.000757			PIGR,SLC15A1	2
Gastrointestinal Disease,Hepatic System Disease,Inflammatory Disease,Organismal Injury and Abnormalities	Primary biliary cirrhosis	0.000784			ABCG2,ABCG5,APOB,MTTP,SPP1	5
Cell Death and Survival	Cell death	0.000795		-0.243	ABCG2,AGR2,ANPEP,APOA1,APOB,AREG,ASNS,CERS6,CES1,DPP4,EMP1,EPHB2,FABP1,FABP3,GCLC,GPX2,GZMA,HK2,HMGCS1,IFIT3,IQGAP2,KRT18,LAPTM4B,MCOLN2,mir-192,MME,MX1,NRG1,PDZK1,PIGR,PRKG1,SELL,SFN,SPP1,TIMP1,TM7SF3,UBD,USP18,VNN1	39
Inflammatory Response,Organismal Injury and Abnormalities	Inflammation of organ	0.000795			ABCC2,ACE,ACE2,APOA1,APOB,ASNS,DPP4,FRRS1,GBP2,KRT18,LPL,MME,MX1,NPC1L1,PIGR,SELL,SFN,SPP1,TIMP1	19
Infectious Diseases	Viral Infection	0.000802	Decreased	-2.351	ABCC2,ACE2,ANPEP,APOA1,APOB,AREG,CES1,DMBT1,DPP4,EPHB2,FABP1,GBP1,GCLC,HMGCS1,IFIT3,IFITM3,KRT18,LPL,LRAT,MX1,MX2,NPC1L1,NRG1,PCK1,PGM1,SELL,SPP1,TIMP1	28
Cancer,Organismal Injury and Abnormalities,Reproductive System Disease	Prostatic intraepithelial tumor	0.00082			ANO6,ASS1,GBP2,GPX2,SFN	5
Cancer,Organismal Injury and Abnormalities	Malignant genitourinary solid tumor	0.000827			A1CF,ABCC2,ABCG2,ABCG5,ACE,ACE2,ACOT12,ACP2,ACSL3,ADGRG6,AGR2,ANO6,ANPEP,AOC1,APOA1,APOB,AREG,ASNS,ASS1,CES1,CHI3L1,CLCA4,CPO,DAB1,DMBT1,DPP4,ENPEP,EPHB2,EXPH5,FBXL4,GBP1,GBP2,GK,GPX2,GZMA,HK2,HMGCS1,IFIT3,IQGAP2,ITM2C,KCNJ13,KRT18,LPL,LRAT,LRRC66,MAMDC4,MCOLN2,MEP1A,MFSD2A,mir-192,MME,MTTP,MX1,NAALADL1,NEU1,NPC1L1,NRG1,NTS,OAT,OTC,PDZK1,PEPD,PGM1,PIGR,PLA1A,PRKG1,PRLR,RPS6KA5,SECISBP2L,SELL,SFN,…	98
Cancer,Gastrointestinal Disease,Organismal Injury and Abnormalities	Colorectal adenoma	0.00083			ABCG2,ITM2C,PCK1,SLC39A14,SLC4A4,SMPDL3A,TIMP1	7
Organismal Injury and Abnormalities,Renal and Urological Disease	Proteinuria	0.000978			ACE,DPP4,SLC3A1,SPP1	4
Hereditary Disorder,Neurological Disease,Organismal Injury and Abnormalities,Psychological Disorders	Familial schizophrenia	0.00105			CHI3L1,NRG1,SLC1A1	3
Amino Acid Metabolism,Molecular Transport,Small Molecule Biochemistry	Transport of arginine	0.00106			SLC25A15,SLC3A1	2
Cardiovascular Disease,Organismal Injury and Abnormalities	Left ventricular dysfunction	0.0011			ACE,ACE2,DPP4,MME	4
Cancer,Organismal Injury and Abnormalities	Adenoma	0.00112			ABCG2,APOA1,ITM2C,PCK1,PRLR,SLC39A14,SLC4A4,SMPDL3A,TIMP1	9
Metabolic Disease,Organismal Injury and Abnormalities,Renal and Urological Disease	Albuminuria	0.00129			ACE,DPP4,SPP1	3
Molecular Transport	Transport of ion	0.00132			ABCC2,ANO6,CLCA4,PDZK1,PRLR,SLC15A1,SLC1A1,SLC4A4,SLC9A2,TRPA1	10
Cancer,Organismal Injury and Abnormalities,Reproductive System Disease	Tumorigenesis of reproductive tract	0.00139			A1CF,ABCC2,ABCG2,ABCG5,ACE,ACE2,ACOT12,ACSL3,AGR2,ANPEP,AOC1,APOA1,APOB,CES1,CHI3L1,DMBT1,DPP4,ENPEP,EPHB2,FBXL4,GBP1,GBP2,GZMA,IFIT3,IQGAP2,ITM2C,KRT18,LRRC66,MAMDC4,MCOLN2,MEP1A,MFSD2A,mir-192,MME,MX1,NAALADL1,NPC1L1,NRG1,OAT,OTC,PEPD,PGM1,PLA1A,PRKG1,PRLR,SECISBP2L,SELL,SI,SLC15A1,SLC27A4,SLC35F5,SLC39A14,SLC3A1,SLC4A4,SLC5A1,SMPDL3B,SPP1,SPTLC3,TIMP1,TMC5,TRPA1,TRPM6,USP18,VNN1	64
Lipid Metabolism,Molecular Transport,Small Molecule Biochemistry	Absorption of cholesterol	0.0014			ABCG5,NPC1L1	2
Amino Acid Metabolism,Drug Metabolism,Molecular Transport,Small Molecule Biochemistry	Transport of methotrexate	0.0014			ABCC2,ABCG2	2
Lipid Metabolism,Molecular Transport,Small Molecule Biochemistry	Secretion of triacylglycerol	0.0014			APOA1,APOB	2
Metabolic Disease	Hyperammonemia	0.0014			OTC,SLC25A15	2
Cancer,Organismal Injury and Abnormalities	Glandular intraepithelial neoplasm	0.00142			ANO6,APOB,ASS1,GBP2,GPX2,SFN,SI,SLC4A4	8
Cancer,Organismal Injury and Abnormalities	Papillary adenocarcinoma	0.00148			ANPEP,AREG,ASNS,DPP4,ENPEP,GBP2,NAALADL1,NRG1,SPP1,TIMP1	10
Carbohydrate Metabolism,Small Molecule Biochemistry	Metabolism of D-hexose	0.00155			FBP1,PCK1,PGM1	3
Lipid Metabolism,Molecular Transport,Small Molecule Biochemistry	Cholesterol transport	0.00163			ABCG5,APOA1,APOB,NPC1L1	4
Cellular Development,Cellular Growth and Proliferation,Tissue Development	Development of epithelial cells	0.0017			EXPH5,KRT18,TIMP1	3
Carbohydrate Metabolism	Metabolism of carbohydrate	0.00173		0	APOA1,FBP1,GK,HEXB,MFSD2A,NEU1,NRG1,NTS,PCK1,PGM1,PLA1A,SPP1	12
Cancer,Organismal Injury and Abnormalities,Reproductive System Disease	Breast or ovarian cancer	0.00179			ABCC2,ABCG2,ACE2,ACP2,ADGRG6,AGR2,ANPEP,AOC1,APOA1,APOB,AREG,CES1,CHI3L1,CLCA4,CPO,DPP4,ENPEP,EXPH5,GBP2,HK2,HMGCS1,IQGAP2,ITM2C,KRT18,LPL,LRAT,LRRC66,MCOLN2,MEP1A,MFSD2A,MTTP,NAALADL1,NEU1,NPC1L1,NRG1,NTS,PEPD,PLA1A,PRLR,SECISBP2L,SELL,SI,SLC27A4,SLC3A1,SLC4A4,SLC5A1,SPP1,SPTLC3,SQLE,TCN2,TIMP1,TM7SF3,TMC5,TRPA1,TRPM6,USP18,VNN1	57
Hematological Disease,Metabolic Disease	High density lipoprotein deficency	0.00179			APOA1,LPL	2
Carbohydrate Metabolism,Lipid Metabolism,Molecular Transport,Small Molecule Biochemistry	Transport of choline-phospholipid	0.00179			APOA1,MFSD2A	2
Cardiovascular Disease,Organismal Injury and Abnormalities	Calcific aortic valve stenosis	0.00179			SPP1,TIMP1	2
Cellular Development,Hair and Skin Development and Function	Differentiation of skin cell lines	0.00179			ANPEP,DPP4	2
Endocrine System Disorders,Metabolic Disease	Impaired glucose tolerance	0.00186			ACE,DPP4,MME	3
Cell Death and Survival	Cell survival	0.002		0.127	ABCG2,AGR2,APOB,AREG,ASNS,CES1,CHI3L1,DPP4,GBP1,GCLC,HK2,LAPTM4B,MCOLN2,MX1,NRG1,PRKG1,SELL,SFN,SPP1,TIMP1,UBD,USP18	22
Gastrointestinal Disease,Immunological Disease,Ophthalmic Disease,Organismal Injury and Abnormalities	Sjögren syndrome	0.00201			GBP1,GBP2,IFIT3,IFITM3	4
Lipid Metabolism,Molecular Transport,Small Molecule Biochemistry	Secretion of lipid	0.00201			ACE,APOA1,APOB,MTTP	4
Cancer,Organismal Injury and Abnormalities	Breast or colorectal cancer	0.00212			ABCC2,ABCG2,ABCG5,ACE,ACE2,ACOT12,ACP2,ADGRG6,AGR2,AHCYL2,ANKRD22,ANPEP,AOC1,APOA1,APOB,AREG,ASNS,ASS1,CD3G,CES1,CHI3L1,CLCA4,CPO,CSRNP3,DAB1,DMBT1,DPP4,EMP1,ENPEP,EPHB2,EXPH5,FABP1,GBP1,GBP2,GPX2,HK2,HMGCS1,IFITM3,IQGAP2,ITM2C,KCNJ13,KRT18,LEAP2,LPL,LRAT,LRRC66,MAMDC4,MEP1A,mir-192,MME,MTTP,MUC13,NAALADL1,NAPEPLD,NEU1,NPC1L1,NRG1,NTS,OTC,PIGR,PRLR,RPS6KA5,SECISBP2L,SELL,SLC13A1,SLC15A1,SLC27A4,S…	84
Cellular Development,Cellular Growth and Proliferation,Hair and Skin Development and Function	Proliferation of skin cell lines	0.00219			ANPEP,AREG,DPP4	3
Cardiovascular Disease,Organismal Injury and Abnormalities	Cardiac death	0.00221			ACE,ACE2,DPP4,MME	4
Cancer,Hematological Disease,Immunological Disease,Organismal Injury and Abnormalities	De novo acute lymphocytic leukemia	0.00223			CD3D,CD3G	2
Embryonic Development,Organismal Development,Reproductive System Development and Function	Implantation of embryo	0.00223			PRLR,SPP1	2
Cardiovascular Disease,Neurological Disease,Organismal Injury and Abnormalities	Cerebrovascular dysfunction	0.0023			ABCG2,ACE,ACE2,APOA1,APOB,FABP3,LPL,NPC1L1	8
Cancer,Endocrine System Disorders,Organismal Injury and Abnormalities,Reproductive System Disease	Primary ovarian cancer	0.00232			AGR2,AOC1,CHI3L1,SPP1	4
Carbohydrate Metabolism	Glycolysis of cells	0.00267			FBP1,HK2,PGM1,SLC4A4	4
Cancer,Endocrine System Disorders,Organismal Injury and Abnormalities,Reproductive System Disease	Ovarian tumor	0.0027			ABCC2,ABCG2,ACE2,AGR2,ANPEP,AOC1,APOA1,APOB,CHI3L1,DPP4,ENPEP,GBP2,MCOLN2,MEP1A,MFSD2A,NPC1L1,PEPD,PLA1A,PRLR,SECISBP2L,SELL,SI,SLC3A1,SLC4A4,SPP1,SPTLC3,TIMP1,TRPA1,TRPM6,USP18,VNN1	31
Developmental Disorder,Hereditary Disorder,Ophthalmic Disease,Organismal Injury and Abnormalities	Autosomal recessive Leber congenital amaurosis	0.00271			KCNJ13,LRAT	2
Cardiovascular Disease,Hematological Disease,Hereditary Disorder,Metabolic Disease,Organismal Injury and Abnormalities	Homozygous familial hypercholesterolemia	0.00271			MTTP,NPC1L1	2
Infectious Diseases	Infection by Influenza A virus subtype H1N1	0.00271			AREG,IFITM3	2
Cardiovascular Disease,Neurological Disease,Organismal Injury and Abnormalities	Stroke	0.00275			ACE,ACE2,APOA1,APOB,FABP3,LPL,NPC1L1	7
Cell Death and Survival	Cell viability	0.0029		0.297	ABCG2,AGR2,APOB,AREG,ASNS,CES1,CHI3L1,DPP4,GBP1,GCLC,HK2,MCOLN2,MX1,NRG1,PRKG1,SELL,SFN,SPP1,TIMP1,UBD,USP18	21
Cancer,Gastrointestinal Disease,Hepatic System Disease,Organismal Injury and Abnormalities	Hepatocellular carcinoma	0.00314			APOB,AREG,ASS1,CDHR2,FBP1,GBP2,GPX2,IFITM3,LAPTM4B,MFSD2A,mir-192,MME,PCK1,SLC1A1,SPP1,SQLE,UBD	17
Cellular Movement,Hematological System Development and Function,Immune Cell Trafficking,Inflammatory Response	Migration of dendritic cells	0.00319			PIGR,SPP1,TIMP1	3
Cell-To-Cell Signaling and Interaction	Adhesion of bacteria	0.00324			NEU1,PIGR	2
Cancer,Hematological Disease,Immunological Disease,Organismal Injury and Abnormalities	Refractory primary mediastinal diffuse large B-cell lymphoma	0.00324			CD3D,CD3G	2
Lipid Metabolism,Small Molecule Biochemistry	Storage of cholesterol	0.00324			APOB,LPL	2
Cancer,Hematological Disease,Immunological Disease,Organismal Injury and Abnormalities	Relapsed primary mediastinal diffuse large B-cell lymphoma	0.00324			CD3D,CD3G	2
Digestive System Development and Function,Gastrointestinal Disease,Hepatic System Development and Function,Hepatic System Disease,Inflammatory Disease,Inflammatory Response,Organ Development,Organismal Injury and Abnormalities	Inflammation of liver	0.00325			ABCC2,APOB,GBP2,KRT18,NPC1L1,SPP1,TIMP1	7
Cancer,Organismal Injury and Abnormalities,Reproductive System Disease	Female genital tract adenocarcinoma	0.00331			ABCC2,ABCG5,ACE,ACE2,ACOT12,ACSL3,ANPEP,APOB,CES1,DMBT1,DPP4,ENPEP,EPHB2,FBXL4,GBP1,GBP2,GZMA,IFIT3,ITM2C,KRT18,LRRC66,MCOLN2,MEP1A,MFSD2A,mir-192,MME,MX1,NAALADL1,NPC1L1,NRG1,OAT,OTC,PEPD,PGM1,PLA1A,PRLR,SECISBP2L,SELL,SI,SLC15A1,SLC27A4,SLC35F5,SLC39A14,SLC4A4,SLC5A1,SMPDL3B,SPP1,SPTLC3,TMC5,TRPA1,TRPM6,USP18,VNN1	53
Cancer,Organismal Injury and Abnormalities,Reproductive System Disease	Development of genital tumor	0.00331			A1CF,ABCC2,ABCG5,ACE,ACE2,ACOT12,ACSL3,ANPEP,APOB,CES1,DMBT1,DPP4,ENPEP,EPHB2,FBXL4,GBP1,GBP2,IFIT3,IQGAP2,ITM2C,LRRC66,MAMDC4,MCOLN2,MEP1A,MFSD2A,mir-192,MME,MX1,NAALADL1,NPC1L1,NRG1,OAT,OTC,PEPD,PGM1,PLA1A,PRKG1,PRLR,SECISBP2L,SELL,SI,SLC15A1,SLC27A4,SLC35F5,SLC39A14,SLC4A4,SLC5A1,SMPDL3B,SPP1,SPTLC3,TMC5,TRPA1,TRPM6,USP18,VNN1	55
Lipid Metabolism,Molecular Transport,Small Molecule Biochemistry	Transport of phospholipid	0.00342			APOA1,MFSD2A,MTTP	3
Cardiovascular System Development and Function,Cellular Movement	Migration of endothelial cell lines	0.00346		1.732	CHI3L1,MELTF,NEU1,NRG1	4
Cellular Function and Maintenance,Molecular Transport,Small Molecule Biochemistry	Homeostasis of iron ion	0.00365			ABCG2,CYBRD1,FLVCR1	3
Developmental Disorder,Hereditary Disorder,Metabolic Disease,Organismal Injury and Abnormalities	Inborn error of lipid metabolism	0.00365			ACADL,APOB,NPC1L1	3
Cancer,Organismal Injury and Abnormalities,Reproductive System Disease	Mammary tumor	0.00371			ABCC2,ABCG2,ACP2,ADGRG6,AGR2,ANPEP,APOA1,APOB,AREG,CES1,CHI3L1,CLCA4,CPO,DPP4,EXPH5,GBP2,HK2,HMGCS1,IQGAP2,ITM2C,KRT18,LPL,LRAT,LRRC66,mir-192,MTTP,NAALADL1,NEU1,NRG1,NTS,PRLR,SECISBP2L,SELL,SLC27A4,SLC5A1,SPP1,SQLE,TCN2,TIMP1,TM7SF3,TMC5,TRPA1,TRPM6,VNN1	44
Cancer,Organismal Injury and Abnormalities,Reproductive System Disease	Genital tract cancer	0.00372			A1CF,ABCC2,ABCG2,ABCG5,ACE,ACE2,ACOT12,ACSL3,AGR2,ANO6,ANPEP,AOC1,APOA1,APOB,ASNS,ASS1,CES1,CHI3L1,CLCA4,CPO,DAB1,DMBT1,DPP4,ENPEP,EPHB2,EXPH5,FBXL4,GBP1,GBP2,GK,GPX2,GZMA,IFIT3,IQGAP2,ITM2C,KCNJ13,KRT18,LRRC66,MAMDC4,MCOLN2,MEP1A,MFSD2A,mir-192,MME,MX1,NAALADL1,NPC1L1,NRG1,OAT,OTC,PDZK1,PEPD,PGM1,PIGR,PLA1A,PRKG1,PRLR,RPS6KA5,SECISBP2L,SELL,SFN,SI,SLC15A1,SLC27A4,SLC35F5,SLC35G1,SLC39A14,SLC3A1,…	82
Cardiovascular System Development and Function	Morphology of cardiovascular system	0.00376			ACE,ACE2,GCLC,PRKG1	4
Cancer,Organismal Injury and Abnormalities,Reproductive System Disease	Breast cancer	0.0038			ABCC2,ABCG2,ACP2,ADGRG6,AGR2,ANPEP,APOA1,APOB,AREG,CES1,CHI3L1,CLCA4,CPO,DPP4,EXPH5,GBP2,HK2,HMGCS1,IQGAP2,ITM2C,KRT18,LPL,LRAT,LRRC66,MTTP,NAALADL1,NEU1,NRG1,NTS,PRLR,SECISBP2L,SELL,SLC27A4,SLC5A1,SPP1,SQLE,TCN2,TIMP1,TM7SF3,TMC5,TRPA1,TRPM6,VNN1	43
Energy Production,Lipid Metabolism,Small Molecule Biochemistry	Oxidation of long chain fatty acid	0.00381			APOA1,FABP2	2
Lipid Metabolism,Small Molecule Biochemistry	Homeostasis of triacylglycerol	0.00381			APOA1,LPL	2
Cancer,Dermatological Diseases and Conditions,Hematological Disease,Immunological Disease,Organismal Injury and Abnormalities	Non-Hodgkin cutaneous lymphoma	0.0039			DPP4,GBP2,MME,MX1,SELL	5
Carbohydrate Metabolism	Gluconeogenesis	0.0039			FBP1,PCK1,PGM1	3
Cancer,Endocrine System Disorders,Organismal Injury and Abnormalities,Reproductive System Disease	Ovarian cancer	0.00407			ABCC2,ACE2,AGR2,ANPEP,AOC1,APOA1,APOB,CHI3L1,DPP4,ENPEP,GBP2,MCOLN2,MEP1A,MFSD2A,NPC1L1,PEPD,PLA1A,PRLR,SECISBP2L,SELL,SI,SLC3A1,SLC4A4,SPP1,SPTLC3,TIMP1,TRPA1,TRPM6,USP18,VNN1	30
Cell Death and Survival	Cell death of tumor cell lines	0.00411		-0.533	ABCG2,AGR2,APOB,AREG,ASNS,CERS6,CES1,DPP4,EPHB2,FABP1,GPX2,HK2,HMGCS1,IQGAP2,KRT18,MCOLN2,mir-192,MME,NRG1,PDZK1,PIGR,PRKG1,SFN,SPP1,TIMP1,USP18,VNN1	27
Protein Synthesis	Metabolism of cellular protein	0.00428			APOA1,APOB,DMBT1,MELTF,SPP1,TIMP1	6
Metabolic Disease,Organismal Injury and Abnormalities,Renal and Urological Disease	Microalbuminuria	0.00442			ACE,DPP4	2
Organismal Injury and Abnormalities,Reproductive System Disease	Abnormal growth in endometrium	0.00455			A1CF,ABCC2,ABCG2,ABCG5,ACE,ACOT12,ACSL3,APOB,CES1,DMBT1,DPP4,ENPEP,EPHB2,FBXL4,GBP1,GZMA,IFIT3,IQGAP2,ITM2C,KRT18,LRRC66,MAMDC4,MCOLN2,MEP1A,mir-192,MME,MX1,NAALADL1,NRG1,OAT,OTC,PGM1,PIGR,PRKG1,PRLR,SI,SLC15A1,SLC27A4,SLC35F5,SLC39A14,SLC4A4,SLC5A1,SMPDL3B,TMC5,TRPA1,VNN1	46
Organismal Injury and Abnormalities,Reproductive System Disease	Abnormality of endometrium	0.00461			A1CF,ABCC2,ABCG2,ABCG5,ACE,ACOT12,ACSL3,APOB,CES1,DMBT1,DPP4,ENPEP,EPHB2,FBXL4,GBP1,GZMA,IFIT3,IQGAP2,ITM2C,KRT18,LRRC66,MAMDC4,MCOLN2,MEP1A,mir-192,MME,MX1,NAALADL1,NRG1,OAT,OTC,PGM1,PIGR,PRKG1,PRLR,SI,SLC15A1,SLC27A4,SLC35F5,SLC39A14,SLC4A4,SLC5A1,SMPDL3B,TMC5,TRPA1,VNN1	46
Immunological Disease,Inflammatory Disease,Inflammatory Response,Organismal Injury and Abnormalities,Renal and Urological Disease	Autoimmune glomerulonephritis	0.0047			ASNS,MME,PIGR	3
Cancer,Organismal Injury and Abnormalities	Mucoepidermoid carcinoma	0.0047			KRT18,SFN,TIMP1	3
Lipid Metabolism,Molecular Transport,Small Molecule Biochemistry	Concentration of phospholipid	0.00476			LPL,MFSD2A,MTTP,SPP1	4
Connective Tissue Disorders,Inflammatory Disease,Organismal Injury and Abnormalities,Skeletal and Muscular Disorders	Rheumatic Disease	0.00493			ABCC2,ABCG2,ACE,ADGRG6,APOA1,AREG,ASNS,CD3D,CERS6,CHI3L1,DPP4,GBP2,GZMA,mir-192,MME,MX1,SELL,SLC1A1,SPP1,SQLE,TIMP1	21
Lipid Metabolism,Small Molecule Biochemistry	Synthesis of lipid	0.00496		-1.976	ANPEP,APOA1,CERS6,CES1,DPP4,GK,HMGCS1,LPL,MFSD2A,NPC1L1,SPTLC3,SQLE	12
Organismal Injury and Abnormalities	Calcinosis	0.00499			SPP1,TIMP1,USP18	3
Connective Tissue Disorders,Organismal Injury and Abnormalities,Skeletal and Muscular Disorders	Non-traumatic arthropathy	0.00502			ABCC2,ABCG2,ACE,ADGRG6,APOA1,AREG,CD3D,CERS6,CHI3L1,DPP4,GBP2,GZMA,MME,SLC1A1,SPP1,SQLE,TIMP1	17
Cancer,Endocrine System Disorders,Organismal Injury and Abnormalities,Reproductive System Disease	Grade 3 ovarian carcinoma	0.00508			PRLR,SPP1	2
Cellular Assembly and Organization,DNA Replication, Recombination, and Repair	Quantity of chromosomes	0.00508			SFN,UBD	2
Cardiovascular System Development and Function,Hematological System Development and Function	Diastolic pressure	0.00508			ACE,ACE2	2
Cardiovascular Disease,Organismal Injury and Abnormalities,Skeletal and Muscular Disorders	Dilated cardiomyopathy	0.00559			ACE,ACE2,FRRS1,GBP2,SLC6A8,TIMP1	6
Cancer,Organismal Injury and Abnormalities,Reproductive System Disease	Breast or ovarian carcinoma	0.00569			ABCC2,ABCG2,ACE2,ACP2,AGR2,ANPEP,APOB,AREG,CES1,CHI3L1,CLCA4,CPO,DPP4,ENPEP,EXPH5,GBP2,HK2,HMGCS1,IQGAP2,ITM2C,KRT18,LRAT,LRRC66,MCOLN2,MFSD2A,MTTP,NAALADL1,NPC1L1,NTS,PEPD,PLA1A,PRLR,SECISBP2L,SELL,SI,SLC27A4,SLC3A1,SLC4A4,SLC5A1,SPP1,SPTLC3,TCN2,TM7SF3,TMC5,TRPA1,TRPM6,USP18,VNN1	48
Carbohydrate Metabolism,Drug Metabolism,Small Molecule Biochemistry	Synthesis of hyaluronic acid	0.00578			NRG1,SPP1	2
Cellular Movement	Migration of ovarian cancer cell lines	0.00591			DPP4,NRG1,SPP1	3
Organismal Development	Morphology of body cavity	0.00592			ACE,ACE2,APOA1,PRKG1	4
Cellular Movement	Migration of cells	0.00597		0.508	ANO6,ANPEP,APOA1,APOB,AREG,ASNS,CERS6,CHI3L1,DPP4,EPHB2,IFITM3,MELTF,mir-192,MME,NEU1,NRG1,NTS,PIGR,PRKG1,SELL,SFN,SLC7A7,SPP1,TIMP1	24
Cancer,Organismal Injury and Abnormalities	Breast or pancreatic cancer	0.00615			ABCC2,ABCG2,ACE2,ACP2,ADGRG6,AGR2,ANPEP,AOC1,APOA1,APOB,AREG,CDHR2,CES1,CHI3L1,CLCA4,CPO,DPP4,ENPEP,EXPH5,FABP1,FRRS1,GBP2,GCLC,HK2,HMGCS1,IQGAP2,ITM2C,KCNJ13,KRT18,LPL,LRAT,LRRC66,MAMDC4,MCOLN2,MEP1A,MFSD2A,MTTP,NAALADL1,NAPEPLD,NEU1,NPC1L1,NRG1,NTS,PCK1,PEPD,PLA1A,PRLR,REG4,SECISBP2L,SELL,SFN,SI,SLC27A4,SLC39A5,SLC3A1,SLC4A4,SLC5A1,SPP1,SPTLC3,SQLE,TCN2,TIMP1,TM7SF3,TMC5,TRPA1,TRPM6,USP18,VNN1	68
Cancer,Organismal Injury and Abnormalities,Reproductive System Disease	Genital tumor	0.00627			A1CF,ABCC2,ABCG2,ABCG5,ACE,ACE2,ACOT12,ACSL3,AGR2,ANO6,ANPEP,AOC1,APOA1,APOB,ASNS,ASS1,CES1,CHI3L1,CLCA4,CPO,DAB1,DMBT1,DPP4,ENPEP,EPHB2,EXPH5,FBXL4,GBP1,GBP2,GK,GPX2,GZMA,IFIT3,IQGAP2,ITM2C,KCNJ13,KRT18,LRRC66,MAMDC4,MCOLN2,MEP1A,MFSD2A,mir-192,MME,MX1,NAALADL1,NPC1L1,NRG1,OAT,OTC,PDZK1,PEPD,PGM1,PIGR,PLA1A,PRKG1,PRLR,RPS6KA5,SECISBP2L,SELL,SFN,SI,SLC15A1,SLC27A4,SLC35F5,SLC35G1,SLC39A14,SLC3A1,…	82
Tissue Morphology	Quantity of colorectal cancer cell lines	0.00652			mir-192,SFN	2
Cell Cycle	Arrest in interphase of pancreatic cancer cell lines	0.00652			CES1,SFN	2
Developmental Disorder,Neurological Disease,Ophthalmic Disease,Organismal Injury and Abnormalities	Cortical visual impairment and intellectual disability	0.00652			SLC1A1,ZFP30	2
Amino Acid Metabolism,Molecular Transport,Small Molecule Biochemistry	Transport of L-amino acid	0.00652			SLC1A1,SLC25A15	2
Endocrine System Disorders,Gastrointestinal Disease,Metabolic Disease,Organismal Injury and Abnormalities,Renal and Urological Disease	Early stage diabetic nephropathy	0.00652			ACE,ACE2	2
Cell-To-Cell Signaling and Interaction,Hematological System Development and Function	Aggregation of blood cells	0.00657			CES1,DMBT1,PRKG1,SELL	4
Dermatological Diseases and Conditions,Inflammatory Disease,Organismal Injury and Abnormalities	Acne	0.00657			APOA1,MME,SELL,TIMP1	4
Developmental Disorder,Hereditary Disorder,Organismal Injury and Abnormalities,Renal and Urological Disease	Autosomal dominant polycystic kidney disease	0.00657			ACE,PIGR,PLA1A,PRKG1	4
Cancer,Organismal Injury and Abnormalities,Reproductive System Disease	Endometrial cancer	0.00667			A1CF,ABCC2,ABCG2,ABCG5,ACE,ACOT12,ACSL3,APOB,CES1,DMBT1,DPP4,ENPEP,EPHB2,FBXL4,GBP1,GZMA,IFIT3,IQGAP2,ITM2C,KRT18,LRRC66,MAMDC4,MCOLN2,MEP1A,mir-192,MME,MX1,NAALADL1,NRG1,OAT,OTC,PGM1,PRKG1,PRLR,SI,SLC15A1,SLC27A4,SLC35F5,SLC39A14,SLC4A4,SLC5A1,SMPDL3B,TMC5,TRPA1,VNN1	45
Cellular Movement	Cell movement	0.00676		0.431	AGR2,ANO6,ANPEP,APOA1,APOB,AREG,ASNS,CERS6,CHI3L1,DPP4,EPHB2,IFITM3,MELTF,mir-192,MME,MX1,NEU1,NRG1,NTS,PIGR,PRKG1,SELL,SFN,SLC7A7,SPP1,TIMP1	26
Cancer,Hematological Disease,Immunological Disease,Organismal Injury and Abnormalities	Follicular B-cell lymphoma	0.00679			CD3D,CD3G,GBP2,MME	4
Amino Acid Metabolism,Small Molecule Biochemistry	Synthesis of amino acids	0.00693			ASNS,ASS1,OAT	3
Lipid Metabolism,Molecular Transport,Small Molecule Biochemistry	Quantity of sphingolipid	0.00693			ABCG2,CERS6,MTTP	3
Cellular Assembly and Organization	Clearance of amyloid fibrils	0.0072			MME	1
Developmental Disorder,Hereditary Disorder,Ophthalmic Disease,Organismal Injury and Abnormalities	Leber congenital amaurosis type 14	0.0072			LRAT	1
Cellular Development,Cellular Growth and Proliferation,Embryonic Development,Organ Development,Organismal Development,Reproductive System Development and Function,Tissue Development	Formation of type A spermatogonia	0.0072			NRG1	1
Amino Acid Metabolism,Small Molecule Biochemistry	Release of arginine	0.0072			ENPEP	1
Energy Production,Nucleic Acid Metabolism,Small Molecule Biochemistry	Trapping of ATP	0.0072			ABCG2	1
Cellular Movement	Invasion of Streptococcus pneumoniae	0.0072			PIGR	1
Lipid Metabolism,Molecular Transport,Small Molecule Biochemistry	Depletion of sphingomyelin	0.0072			APOA1	1
Cardiovascular Disease,Hereditary Disorder,Organismal Injury and Abnormalities	Familial thoracic aortic aneurysm type 8	0.0072			PRKG1	1
Cardiovascular Disease,Organismal Injury and Abnormalities	Asymptomatic stage left ventricular dysfunction	0.0072			ACE	1
Antimicrobial Response	Inhibition of Thogoto virus	0.0072			MX1	1
Cancer,Endocrine System Disorders,Gastrointestinal Disease,Organismal Injury and Abnormalities	Invasive pancreatic ductal adenocarcinoma	0.0072			SPP1	1
Hereditary Disorder,Ophthalmic Disease,Organismal Injury and Abnormalities	Peripheral snowflake retinal degeneration	0.0072			KCNJ13	1
Developmental Disorder,Hereditary Disorder,Metabolic Disease,Neurological Disease,Organismal Injury and Abnormalities	Juvenile Sandhoff disease	0.0072			HEXB	1
Hereditary Disorder,Metabolic Disease,Organismal Injury and Abnormalities,Renal and Urological Disease	Proximal renal tubular acidosis with ocular abnormalities	0.0072			SLC4A4	1
Amino Acid Metabolism,Small Molecule Biochemistry	Release of L-lysine	0.0072			ENPEP	1
Developmental Disorder,Hereditary Disorder,Metabolic Disease,Organismal Injury and Abnormalities	Congenital disorder of glycosylation type 1t	0.0072			PGM1	1
Developmental Disorder,Hereditary Disorder,Metabolic Disease,Neurological Disease,Organismal Injury and Abnormalities,Skeletal and Muscular Disorders	Mitochondrial DNA depletion syndrome 13	0.0072			FBXL4	1
Hereditary Disorder,Metabolic Disease,Organismal Injury and Abnormalities	Carboxylesterase 1 deficiency	0.0072			CES1	1
Inflammatory Response	Acute inflammatory response	0.0072			VNN1	1
Hereditary Disorder,Neurological Disease,Ophthalmic Disease,Organismal Injury and Abnormalities	Autosomal recessive posterior column ataxia with retinitis pigmentosa	0.0072			FLVCR1	1
Hereditary Disorder,Neurological Disease,Organismal Injury and Abnormalities	Familial episodic pain syndrome type 1	0.0072			TRPA1	1
Carbohydrate Metabolism,Lipid Metabolism,Small Molecule Biochemistry	Metabolism of phosphatidylserine	0.0072			PLA1A	1
Amino Acid Metabolism,Small Molecule Biochemistry	Release of alanine	0.0072			ENPEP	1
Connective Tissue Disorders,Developmental Disorder,Hereditary Disorder,Neurological Disease,Organismal Injury and Abnormalities,Skeletal and Muscular Disorders	Autosomal recessive primary microcephaly type 15	0.0072			MFSD2A	1
Developmental Disorder,Hereditary Disorder,Metabolic Disease,Neurological Disease,Organismal Injury and Abnormalities	Type I sialidosis	0.0072			NEU1	1
Amino Acid Metabolism,Small Molecule Biochemistry	Release of L-methionine	0.0072			ENPEP	1
Carbohydrate Metabolism,Small Molecule Biochemistry	Phosphorylation of glucose-6-phosphate	0.0072			HK2	1
Lipid Metabolism,Molecular Transport,Small Molecule Biochemistry	Excretion of bile acid	0.0072			ABCC2	1
Cellular Compromise,Endocrine System Disorders,Gastrointestinal Disease,Organismal Injury and Abnormalities	Dysfunction of beta islet cells	0.0072			MTTP	1
Amino Acid Metabolism,Small Molecule Biochemistry	Release of L-aspartic acid	0.0072			ENPEP	1
Lipid Metabolism,Molecular Transport,Small Molecule Biochemistry	Concentration of atorvastatin	0.0072			ABCG2	1
Connective Tissue Disorders,Developmental Disorder,Hereditary Disorder,Neurological Disease,Organismal Injury and Abnormalities,Skeletal and Muscular Disorders	Lethal congenital contracture syndrome type 9	0.0072			ADGRG6	1
Cell-To-Cell Signaling and Interaction	Retention of cell-associated matrix	0.0072			SPP1	1
Cardiovascular Disease,Endocrine System Disorders,Gastrointestinal Disease,Hereditary Disorder,Metabolic Disease,Organismal Injury and Abnormalities	Susceptibility to microvascular complications of diabetes type 3	0.0072			ACE	1
Hereditary Disorder,Ophthalmic Disease,Organismal Injury and Abnormalities	High myopia with cataract and vitreoretinal degeneration	0.0072			P3H2	1
Cellular Assembly and Organization	Binding of mitochondria	0.0072			HK2	1
Hematological Disease,Metabolic Disease	Abetalipoproteinemia	0.0072			MTTP	1
Developmental Disorder,Gastrointestinal Disease,Hereditary Disorder,Metabolic Disease,Organismal Injury and Abnormalities	Disaccharide intolerance, type I	0.0072			SI	1
Hematological Disease,Hereditary Disorder,Organismal Injury and Abnormalities,Renal and Urological Disease	Hypomagnesemia with secondary hypocalcemia	0.0072			TRPM6	1
Hereditary Disorder,Metabolic Disease,Organismal Injury and Abnormalities,Renal and Urological Disease	Dicarboxylic aminoaciduria	0.0072			SLC1A1	1
Lipid Metabolism,Small Molecule Biochemistry	Solubilization of phospholipid	0.0072			APOA1	1
Connective Tissue Disorders,Dermatological Diseases and Conditions,Developmental Disorder,Hereditary Disorder,Organismal Injury and Abnormalities	Autosomal recessive nonspecific epidermolysis bullosa	0.0072			EXPH5	1
Infectious Diseases	Infection by avian Influenza A virus	0.0072			AREG	1
Cancer,Organismal Injury and Abnormalities,Respiratory Disease	TNM stage T2 laryngeal squamous cell carcinoma	0.0072			SPP1	1
Hereditary Disorder,Neurological Disease,Organismal Injury and Abnormalities,Psychological Disorders	Schizophrenia type 18	0.0072			SLC1A1	1
Cell Morphology,Cellular Assembly and Organization,Cellular Compromise	Micronucleation of nucleus	0.0072			SFN	1
Cell Morphology,Cellular Assembly and Organization	Outgrowth of plasma membrane projections	0.0072			TIMP1	1
Developmental Disorder,Hereditary Disorder,Metabolic Disease,Organismal Injury and Abnormalities	Fructose-1,6-diphosphatase deficiency	0.0072			FBP1	1
Amino Acid Metabolism,Small Molecule Biochemistry	Metabolism of N-(L-arginino)succinic acid	0.0072			ASS1	1
Cardiovascular System Development and Function	Vascular resistance of kidney	0.0072			ACE	1
Infectious Diseases	Replication of West Nile virus	0.0072			IFITM3	1
Developmental Disorder,Hereditary Disorder,Metabolic Disease,Organismal Injury and Abnormalities,Renal and Urological Disease	Lysinuric protein intolerance	0.0072			SLC7A7	1
Cellular Assembly and Organization,Cellular Compromise,Cellular Development,Cellular Growth and Proliferation,Digestive System Development and Function,Embryonic Development,Hepatic System Development and Function,Organ Development,Organismal Development,Tissue Development	Formation of Mallory bodies	0.0072			KRT18	1
Carbohydrate Metabolism,Small Molecule Biochemistry	Phosphorylation of D-glucose	0.0072			HK2	1
Developmental Disorder,Hereditary Disorder,Neurological Disease,Organismal Injury and Abnormalities	Asparagine synthetase deficiency	0.0072			ASNS	1
Developmental Disorder,Hereditary Disorder,Metabolic Disease,Organismal Injury and Abnormalities	Glucose-galactose malabsorption	0.0072			SLC5A1	1
Cellular Movement	Invasion of astrocytes	0.0072			CHI3L1	1
Drug Metabolism,Small Molecule Biochemistry	Accumulation of topotecan	0.0072			ABCG2	1
Cardiovascular Disease,Cell Death and Survival,Connective Tissue Disorders,Hematological Disease,Organismal Injury and Abnormalities	Hemolytic anemia due to gamma-glutamylcysteine synthetase deficiency	0.0072			GCLC	1
Gastrointestinal Disease,Hepatic System Disease	Obstructive cholestasis	0.0072			ABCC2	1
Infectious Diseases	Replication of Influenza B virus	0.0072			AREG	1
Organ Development,Renal and Urological System Development and Function	Glomerular filtration rate of kidney	0.0072			ACE	1
Drug Metabolism,Molecular Transport	Transport of saquinavir	0.0072			ABCC2	1
Infectious Diseases	Replication of Thogoto virus	0.0072			MX1	1
Dermatological Diseases and Conditions,Inflammatory Disease,Inflammatory Response,Organismal Injury and Abnormalities	Non-erythrodermic inflammatory skin disease	0.0072			DPP4	1
Amino Acid Metabolism,Small Molecule Biochemistry	Biosynthesis of asparagine	0.0072			ASNS	1
Immunological Disease	Grade 2-4 acute graft-vs-host disease	0.0072			DPP4	1
Lipid Metabolism,Small Molecule Biochemistry,Vitamin and Mineral Metabolism	Esterification of vitamin A	0.0072			LRAT	1
Lipid Metabolism,Small Molecule Biochemistry	Breakdown of fatty acid	0.0072			LPL	1
Hereditary Disorder,Ophthalmic Disease,Organismal Injury and Abnormalities	Gyrate atrophy	0.0072			OAT	1
Hereditary Disorder,Ophthalmic Disease,Organismal Injury and Abnormalities	LRAT-related juvenile retinitis pigmentosa	0.0072			LRAT	1
Dermatological Diseases and Conditions,Metabolic Disease,Organismal Injury and Abnormalities	Xanthelasma	0.0072			APOA1	1
Cellular Development	Arrest in differentiation of melanoma cell lines	0.0072			DPP4	1
Hereditary Disorder,Metabolic Disease,Organismal Injury and Abnormalities,Renal and Urological Disease	Hartnup disorder	0.0072			SLC6A19	1
Protein Trafficking	Trafficking of protein	0.0072			ABCC2	1
Lipid Metabolism,Small Molecule Biochemistry,Tissue Development	Tubulation of lipid	0.0072			MX1	1
Developmental Disorder,Hereditary Disorder,Metabolic Disease,Neurological Disease,Organismal Injury and Abnormalities	Autosomal recessive type II sialidosis	0.0072			NEU1	1
Cancer,Organismal Injury and Abnormalities,Reproductive System Disease	Multiple breast fibroadenomas	0.0072			PRLR	1
Post-Translational Modification,Protein Degradation,Protein Synthesis	Hydrolysis of lipoprotein	0.0072			LPL	1
Developmental Disorder,Hereditary Disorder,Ophthalmic Disease,Organismal Injury and Abnormalities	LRAT-related early-onset severe retinal dystrophy	0.0072			LRAT	1
Organismal Injury and Abnormalities,Renal and Urological Disease	Dysfunction of kidney	0.0072			ACE	1
Lipid Metabolism,Molecular Transport,Small Molecule Biochemistry,Vitamin and Mineral Metabolism	Efflux of alpha-tocopherol	0.0072			APOA1	1
Inflammatory Disease,Respiratory Disease	Susceptibility to asthma-related traits type 7	0.0072			CHI3L1	1
Cancer,Neurological Disease,Organismal Injury and Abnormalities,Reproductive System Disease	Prostate cancer/brain cancer susceptibility	0.0072			EPHB2	1
Dermatological Diseases and Conditions,Immunological Disease,Organismal Injury and Abnormalities	Susceptibility to angioedema induced by ACE inhibitors	0.0072			XPNPEP2	1
Developmental Disorder,Hereditary Disorder,Metabolic Disease,Organismal Injury and Abnormalities	Cytosolic phosphoenolpyruvate carboxykinase deficiency	0.0072			PCK1	1
Hereditary Disorder,Ophthalmic Disease,Organismal Injury and Abnormalities	Autosomal dominant myopia type 24	0.0072			SLC39A5	1
Lipid Metabolism,Molecular Transport,Small Molecule Biochemistry	Secretion of ceramide	0.0072			MTTP	1
Cardiovascular Disease,Hematological Disease,Hereditary Disorder,Metabolic Disease,Organismal Injury and Abnormalities	Combined apoA-I and apoC-III deficiency	0.0072			APOA1	1
Lipid Metabolism,Molecular Transport,Small Molecule Biochemistry	Translocation of cholesterol	0.0072			APOA1	1
Drug Metabolism,Molecular Transport	Uptake of cephalexin	0.0072			SLC15A1	1
Carbohydrate Metabolism,Lipid Metabolism,Molecular Transport,Small Molecule Biochemistry	Depletion of phosphatidylcholine	0.0072			APOA1	1
Cardiovascular Disease,Metabolic Disease	Hypocholesterolemia	0.0072			APOA1	1
Cell-To-Cell Signaling and Interaction,Respiratory System Development and Function	Adhesion of nasopharyngeal epithelial cells	0.0072			PIGR	1
Reproductive System Development and Function	Erectile function	0.0072			ACE	1
Cellular Function and Maintenance	Ingestion of Streptococcus pneumoniae serotype 35A	0.0072			PIGR	1
Antimicrobial Response	Inhibition of Influenza virus	0.0072			MX1	1
Developmental Disorder,Hereditary Disorder,Metabolic Disease,Organismal Injury and Abnormalities	Mild citrullinemia type I	0.0072			ASS1	1
Developmental Disorder,Hereditary Disorder,Metabolic Disease,Neurological Disease,Organismal Injury and Abnormalities	Hypermanganesemia with dystonia type 2	0.0072			SLC39A14	1
Developmental Disorder,Hereditary Disorder,Immunological Disease,Metabolic Disease,Organismal Injury and Abnormalities	Immunodeficiency 19	0.0072			CD3D	1
Carbohydrate Metabolism,Lipid Metabolism,Molecular Transport,Small Molecule Biochemistry	Transport of lysophosphatidic acid	0.0072			MFSD2A	1
Hematological Disease,Metabolic Disease	Normotriglyceridemic hypobetalipoproteinemia	0.0072			APOB	1
Hereditary Disorder,Metabolic Disease,Nutritional Disease,Organismal Injury and Abnormalities	Transcobalamin II deficiency	0.0072			TCN2	1
Lipid Metabolism,Molecular Transport,Small Molecule Biochemistry	Excretion of leukotriene	0.0072			ABCC2	1
Hereditary Disorder,Organismal Injury and Abnormalities	Benign serum increase angiotensin I-converting enzyme	0.0072			ACE	1
Hereditary Disorder,Neurological Disease,Organismal Injury and Abnormalities,Psychological Disorders	Schizophrenia type 6	0.0072			NRG1	1
Lipid Metabolism,Small Molecule Biochemistry	Incorporation of cholesterol	0.0072			FABP2	1
Hereditary Disorder,Immunological Disease,Organismal Injury and Abnormalities	Immunodeficiency 17	0.0072			CD3G	1
Cellular Movement,Nervous System Development and Function	Migration of cortical astrocytes	0.0072			CHI3L1	1
Lipid Metabolism,Molecular Transport,Small Molecule Biochemistry	Concentration of fluvastatin	0.0072			ABCG2	1
Lipid Metabolism,Small Molecule Biochemistry,Vitamin and Mineral Metabolism	Palmitoylation of vitamin A	0.0072			LRAT	1
Cardiovascular Disease,Dermatological Diseases and Conditions,Developmental Disorder,Hereditary Disorder,Metabolic Disease,Organismal Injury and Abnormalities,Skeletal and Muscular Disorders	Cardiac and cutaneous amyloidosis	0.0072			APOA1	1
Developmental Disorder,Hereditary Disorder,Metabolic Disease,Neurological Disease,Organismal Injury and Abnormalities,Psychological Disorders	Creatine deficiency syndrome 1	0.0072			SLC6A8	1
Developmental Disorder,Hereditary Disorder,Metabolic Disease,Organismal Injury and Abnormalities	Deficiency of glycerol kinase	0.0072			GK	1
Cardiovascular System Development and Function	End-systolic volume of heart	0.0072			ACE	1
Cancer,Organismal Injury and Abnormalities,Reproductive System Disease	Intratubular germ cell neoplasm	0.0072			ACE	1
Molecular Transport,Protein Trafficking	Import of reporter protein	0.0072			MX2	1
Developmental Disorder,Hereditary Disorder,Metabolic Disease,Organismal Injury and Abnormalities	Acid phosphatase deficiency	0.0072			ACP2	1
Connective Tissue Disorders,Developmental Disorder,Neurological Disease,Organismal Injury and Abnormalities,Skeletal and Muscular Disorders	Non-lethal progressive microcephaly syndrome	0.0072			MFSD2A	1
Developmental Disorder,Hereditary Disorder,Metabolic Disease,Neurological Disease,Organismal Injury and Abnormalities	Adult Sandhoff disease	0.0072			HEXB	1
Lipid Metabolism,Molecular Transport,Small Molecule Biochemistry,Vitamin and Mineral Metabolism	Uptake of alpha-tocopherol	0.0072			NPC1L1	1
Cell Cycle	Delay in G2 phase of breast cancer cell lines	0.0072			NRG1	1
Dermatological Diseases and Conditions,Developmental Disorder,Hereditary Disorder,Organismal Injury and Abnormalities	Ichthyosis prematurity syndrome	0.0072			SLC27A4	1
Cardiovascular Disease,Organismal Injury and Abnormalities,Skeletal and Muscular Disorders	Type 1 myocardial infarction	0.0072			APOA1	1
Hematological Disease,Hereditary Disorder,Organismal Injury and Abnormalities	Scott syndrome	0.0072			ANO6	1
Infectious Diseases	Susceptibility to severe influenza	0.0072			IFITM3	1
Carbohydrate Metabolism,Lipid Metabolism,Small Molecule Biochemistry	Removal of phosphatidylcholine	0.0072			APOA1	1
Nucleic Acid Metabolism,Small Molecule Biochemistry	Clearance of imatinib	0.0072			ABCG2	1
Organismal Development	Regeneration of foot	0.0072			TIMP1	1
Amino Acid Metabolism,Small Molecule Biochemistry	Release of leucine	0.0072			ENPEP	1
Hereditary Disorder,Immunological Disease,Organismal Injury and Abnormalities	Immunodeficiency due to defect in CD3-gamma	0.0072			CD3G	1
Cardiovascular System Development and Function,Cellular Development,Tissue Development	Differentiation of endocardial cells	0.0072			NRG1	1
Molecular Transport	Transport of carbamazepine	0.0072			ABCC2	1
Antimicrobial Response	Inhibition of vesicular stomatitis virus	0.0072			MX1	1
Cancer,Organismal Injury and Abnormalities,Reproductive System Disease	Ductal carcinoma in situ with microinvasion	0.0072			SPP1	1
Drug Metabolism	Hydrolysis of D-methylphenidate	0.0072			CES1	1
Lipid Metabolism,Small Molecule Biochemistry	Binding of cholesterol	0.0072			APOA1	1
Hereditary Disorder,Neurological Disease,Organismal Injury and Abnormalities	Spinocerebellar ataxia type 43	0.0072			MME	1
Carbohydrate Metabolism,Lipid Metabolism,Small Molecule Biochemistry	Hydrolysis of lysophosphatidylserine	0.0072			PLA1A	1
Energy Production	Beta-oxidation of carbon dioxide	0.0072			FABP2	1
Cell Morphology,Organ Morphology,Skeletal and Muscular System Development and Function,Tissue Morphology	Thickness of muscle cells	0.0072			ACE	1
Cancer,Endocrine System Disorders,Organismal Injury and Abnormalities,Reproductive System Disease	Grade 2 ovarian carcinoma	0.0072			PRLR	1
Infectious Diseases,Organismal Injury and Abnormalities,Respiratory Disease	Infection of lung tissue	0.0072			AREG	1
Infectious Diseases	Highly advanced tuberculosis	0.0072			SPP1	1
Hereditary Disorder,Metabolic Disease,Organismal Injury and Abnormalities	Deficiency of prolidase	0.0072			PEPD	1
Developmental Disorder,Hereditary Disorder,Metabolic Disease,Neurological Disease,Organismal Injury and Abnormalities	Familial amyloid polyneuropathy type III	0.0072			APOA1	1
Small Molecule Biochemistry	Excretion of bilirubin	0.0072			ABCC2	1
Cellular Compromise	Fragmentation of Golgi membrane	0.0072			CERS6	1
Organismal Injury and Abnormalities,Renal and Urological Disease	Injury of tubulointerstitium	0.0072			FABP1	1
Cancer,Cellular Movement,Organismal Injury and Abnormalities	Invasion of smooth muscle cells	0.0072			SPP1	1
Developmental Disorder,Hereditary Disorder,Ophthalmic Disease,Organismal Injury and Abnormalities	Leber congenital amaurosis type 16	0.0072			KCNJ13	1
Amino Acid Metabolism,Molecular Transport,Small Molecule Biochemistry	Uptake of creatine	0.0072			SLC6A8	1
Infectious Diseases,Organismal Injury and Abnormalities,Respiratory Disease	Infection of pneumocytes	0.0072			AREG	1
Connective Tissue Disorders,Developmental Disorder,Hereditary Disorder,Neurological Disease,Organismal Injury and Abnormalities,Skeletal and Muscular Disorders	Pseudo-TORCH syndrome type 2	0.0072			USP18	1
Cell Death and Survival	Apoptosis	0.00722		-0.448	ABCG2,ANPEP,AREG,ASNS,CERS6,CES1,DPP4,EPHB2,FABP1,GCLC,GPX2,GZMA,HK2,IFIT3,KRT18,LAPTM4B,mir-192,MME,MX1,NRG1,PRKG1,SELL,SFN,SPP1,TIMP1,TM7SF3,UBD,USP18,VNN1	29
Cancer,Hematological Disease,Immunological Disease,Organismal Injury and Abnormalities	Primary mediastinal diffuse large B-cell lymphoma	0.00729			CD3D,CD3G,MME	3
Cardiovascular Disease	Early-onset cardiovascular disorder	0.00729			ACE,ACE2,APOA1	3
Lipid Metabolism,Small Molecule Biochemistry	Translocation of lipid	0.0073			ABCC2,APOA1	2
Cardiovascular Disease,Organismal Injury and Abnormalities	Coronary disease	0.00734			ACE,ACE2,APOA1,APOB,CERS6,DPP4,LPL,MME,NPC1L1	9
Cellular Movement	Invasion of cells	0.00765		1.023	AGR2,ANPEP,AREG,CES1,CHI3L1,DPP4,EPHB2,GBP1,IFITM3,MX1,NRG1,PIGR,SFN,SPP1,TIMP1,UBD	16
Cardiovascular System Development and Function,Hematological System Development and Function	Blood pressure	0.00767			ACE,ACE2,APOB	3
Hereditary Disorder,Ophthalmic Disease,Organismal Injury and Abnormalities	Autosomal recessive retinal degeneration	0.00774			FLVCR1,KCNJ13,LRAT,P3H2	4
Cancer,Organismal Injury and Abnormalities	Grade 3-4 tumor	0.00774			CD3D,CD3G,PRLR,SPP1	4
Cardiovascular Disease,Organismal Injury and Abnormalities	Peripheral vascular disease	0.00784			ABCG2,ACE,ACE2,APOA1,APOB,FABP3,LPL,NPC1L1,P3H2,SPP1	10
Endocrine System Disorders,Gastrointestinal Disease,Metabolic Disease,Organismal Injury and Abnormalities	Gestational diabetes mellitus	0.00812			LPL,TRPM6	2
Amino Acid Metabolism,Small Molecule Biochemistry	Metabolism of acidic amino acid	0.00812			ASS1,GCLC	2
Cellular Assembly and Organization,Cellular Compromise	Disruption of filaments	0.00812			CES1,KRT18	2
Endocrine System Disorders,Hematological Disease,Metabolic Disease	Hyperglycemia	0.00812			DPP4,LPL	2
Cancer,Cellular Movement,Organismal Injury and Abnormalities	Invasion of endothelial cells	0.00812			ANPEP,GBP1	2
Hematological Disease,Immunological Disease	Eosinophilia	0.00825			CD3G,CES1,SPP1,UBD	4
Cell-To-Cell Signaling and Interaction	Aggregation of cells	0.00837		-0.084	CES1,DMBT1,NRG1,PRKG1,SELL	5
Cancer,Hematological Disease,Immunological Disease,Organismal Injury and Abnormalities	Lymphoblastic B-cell lymphoma	0.00844			CD3D,CD3G,MME	3
Cancer,Organismal Injury and Abnormalities	Invasion of tissue	0.00844			ANPEP,GBP1,SPP1	3
Neurological Disease,Organismal Injury and Abnormalities,Psychological Disorders	Tauopathy	0.0087			ABCG2,ACE,APOA1,CHI3L1,FRRS1,GBP2,LPL,LRAT,MELTF,MME,PARP15,SLC1A1,TIMP1	13
Cellular Development,Tissue Development	Differentiation of epithelial tissue	0.00898			CDHR2,CES1,DMBT1,NRG1,SFN	5
Cell Death and Survival	Cell viability of epithelial cells	0.00898			TIMP1,UBD	2
Molecular Transport	Transport of metal	0.00921			ABCG2,CYBRD1,FLVCR1,PRLR,SLC39A14,SLC4A4	6
Cancer,Organismal Injury and Abnormalities,Reproductive System Disease	Uterine cancer	0.00939			A1CF,ABCC2,ABCG2,ABCG5,ACE,ACOT12,ACSL3,APOB,CES1,DMBT1,DPP4,ENPEP,EPHB2,FBXL4,GBP1,GZMA,IFIT3,IQGAP2,ITM2C,KRT18,LRRC66,MAMDC4,MCOLN2,MEP1A,mir-192,MME,MX1,NAALADL1,NRG1,OAT,OTC,PGM1,PRKG1,PRLR,SI,SLC15A1,SLC27A4,SLC35F5,SLC39A14,SLC4A4,SLC5A1,SMPDL3B,SPP1,TIMP1,TMC5,TRPA1,VNN1	47
Dermatological Diseases and Conditions,Organismal Injury and Abnormalities	Psoriasis	0.00944			ABCG2,DPP4,GBP1,GBP2,GK,IFIT3,KRT18,MX1,PDZK1,SFN,SQLE,VNN1	12
Cardiovascular Disease,Organismal Injury and Abnormalities	Arteriosclerosis	0.00948			ACE,APOA1,APOB,CERS6,DPP4,LPL,NPC1L1,SPP1,TIMP1	9
Infectious Diseases	Replication of Influenza A virus	0.00958		-1.463	ANPEP,AREG,EPHB2,GBP1,GCLC,IFITM3,MX1	7
Cellular Movement,Respiratory System Development and Function	Migration of lung cell lines	0.00988			NEU1,NRG1	2
Cardiovascular Disease	Childhood hypertension	0.00988			ACE,ACE2	2
Antimicrobial Response,Inflammatory Response	Antimicrobial response	0.00992			IFIT3,IFITM3,LEAP2,MX1,MX2,REG3G	6
Protein Synthesis	Metabolism of protein	0.00996		-0.32	A1CF,ACE,APOA1,APOB,DMBT1,DPP4,FBXL4,LPL,MELTF,MME,NPC1L1,SPP1,TIMP1,TSPAN1,UBD	15
Digestive System Development and Function,Gastrointestinal Disease,Hepatic System Development and Function,Hepatic System Disease,Infectious Diseases,Inflammatory Disease,Inflammatory Response,Organ Development,Organismal Injury and Abnormalities	Viral hepatitis	0.0101			ABCC2,KRT18,NPC1L1,SPP1,TIMP1	5
Infectious Diseases	Infection by Flaviviridae	0.0103			ABCC2,IFITM3,KRT18,NPC1L1,SPP1	5
Digestive System Development and Function,Gastrointestinal Disease,Hepatic System Development and Function,Hepatic System Disease,Infectious Diseases,Inflammatory Disease,Inflammatory Response,Organ Development,Organismal Injury and Abnormalities	Infection by Hepatitis C virus	0.0105			ABCC2,KRT18,NPC1L1,SPP1	4
Cancer,Organismal Injury and Abnormalities,Reproductive System Disease	Breast carcinoma	0.0105			ABCC2,ABCG2,ACP2,AGR2,ANPEP,APOB,AREG,CES1,CHI3L1,CLCA4,CPO,DPP4,EXPH5,HK2,HMGCS1,IQGAP2,ITM2C,KRT18,LRAT,LRRC66,MTTP,NAALADL1,NTS,PRLR,SECISBP2L,SLC27A4,SLC5A1,SPP1,TCN2,TM7SF3,TMC5,TRPA1,TRPM6,VNN1	34
Cardiovascular System Development and Function,Cellular Movement	Movement of vascular endothelial cells	0.0107		0.468	ANPEP,NEU1,PRKG1,SPP1,TIMP1	5
Cancer,Organismal Injury and Abnormalities	Pelvic cancer	0.0108			A1CF,ABCC2,ABCG2,ABCG5,ACE,ACE2,ACOT12,ACSL3,AGR2,ANO6,ANPEP,AOC1,APOA1,APOB,ASNS,ASS1,CES1,CHI3L1,CLCA4,CPO,DAB1,DMBT1,DPP4,ENPEP,EPHB2,EXPH5,FBXL4,GBP1,GBP2,GK,GPX2,GZMA,IFIT3,IQGAP2,ITM2C,KCNJ13,KRT18,LRRC66,MAMDC4,MCOLN2,MEP1A,MFSD2A,mir-192,MME,MX1,NAALADL1,NPC1L1,NRG1,OAT,OTC,PDZK1,PEPD,PGM1,PIGR,PLA1A,PRKG1,PRLR,RPS6KA5,SECISBP2L,SELL,SFN,SI,SLC15A1,SLC27A4,SLC35F5,SLC35G1,SLC39A14,SLC3A1,…	82
Inflammatory Response	Inflammation of body cavity	0.0111			ABCC2,ACE,ACE2,APOA1,APOB,FRRS1,GBP2,KRT18,NPC1L1,SPP1,TIMP1	11
Connective Tissue Disorders,Inflammatory Disease,Inflammatory Response,Organismal Injury and Abnormalities,Skeletal and Muscular Disorders	Inflammation of joint	0.0114			ABCC2,ABCG2,ACE,ADGRG6,APOA1,AREG,CD3D,CERS6,CHI3L1,DPP4,GBP2,GZMA,MME,SLC1A1,SPP1,SQLE,TIMP1	17
Cardiovascular Disease,Organismal Injury and Abnormalities	Acute coronary event	0.0115			ACE,ACE2,APOA1,MME,NPC1L1	5
Cardiovascular Disease,Organismal Injury and Abnormalities	Infarction	0.0116			ACE,ACE2,APOA1,APOB,GCLC,NPC1L1	6
Molecular Transport	Transport of vitamin	0.0118			APOA1,TCN2	2
Cell-To-Cell Signaling and Interaction	Detachment of tumor cell lines	0.0118			mir-192,SPP1	2
Carbohydrate Metabolism,Molecular Transport,Small Molecule Biochemistry	Uptake of 2-deoxyglucose	0.0118			APOA1,SPP1	2
Gastrointestinal Disease,Hematological Disease,Immunological Disease,Inflammatory Disease,Organismal Injury and Abnormalities	Eosinophilia of esophagus	0.012			CES1,SPP1,UBD	3
Cancer,Organismal Injury and Abnormalities	Endometrioid carcinoma	0.0124			ABCC2,ABCG5,ACE,ACE2,ACOT12,ACSL3,ANPEP,APOB,CES1,DMBT1,DPP4,EPHB2,FBXL4,GBP1,GBP2,IFIT3,ITM2C,LRRC66,MCOLN2,MEP1A,MFSD2A,mir-192,MME,MX1,NPC1L1,NRG1,OAT,OTC,PGM1,PRLR,SECISBP2L,SI,SLC15A1,SLC27A4,SLC35F5,SLC39A14,SLC4A4,SLC5A1,SMPDL3B,SPP1,TMC5,TRPA1,TRPM6,VNN1	44
Cellular Movement,Hematological System Development and Function,Immune Cell Trafficking,Inflammatory Response	Cell movement of neutrophils	0.0124		-1.067	APOA1,PIGR,SELL,SPP1	4
Neurological Disease,Organismal Injury and Abnormalities,Psychological Disorders	Dementia	0.0126			ABCG2,ACE,APOA1,APOB,CHI3L1,FRRS1,GBP2,LPL,LRAT,MELTF,MME,PARP15,TIMP1	13
Developmental Disorder	Syndromic ciliopathy	0.0127			ACE,KCNJ13,LRAT,PIGR,PLA1A,PRKG1	6
Cancer,Endocrine System Disorders,Organismal Injury and Abnormalities	Papillary thyroid carcinoma	0.0127			AREG,GBP2,NRG1,SPP1,TIMP1	5
Cancer,Endocrine System Disorders,Organismal Injury and Abnormalities	Follicular papillary thyroid carcinoma	0.0128			SPP1,TIMP1	2
Amino Acid Metabolism,Molecular Transport,Small Molecule Biochemistry	Uptake of amino acids	0.0128			SLC1A1,SLC6A8	2
Cancer,Organismal Injury and Abnormalities	Serous adenocarcinoma	0.013			ABCC2,DPP4,ENPEP,EPHB2,GZMA,KRT18,PEPD,PLA1A,PRLR,SELL,SI,SLC4A4,SPP1,SPTLC3,TRPA1,USP18,VNN1	17
Cardiovascular System Development and Function,Organ Morphology,Organismal Development	Morphology of heart	0.013			ACE,ACE2,PRKG1	3
Lipid Metabolism,Small Molecule Biochemistry	Metabolism of sphingolipid	0.0131			CERS6,HEXB,NEU1,SPTLC3	4
Cellular Movement,Hematological System Development and Function,Immune Cell Trafficking,Inflammatory Response	Cell movement of phagocytes	0.0131		-1.363	ANO6,APOA1,PIGR,SELL,SPP1,TIMP1	6
Cell Death and Survival	Cell viability of carcinoma cell lines	0.0133		0.537	ABCG2,HK2,NRG1,SFN,UBD	5
Cell Cycle,Gene Expression	Binding of DNA endogenous promoter	0.0135			ASS1,NRG1,SPP1	3
Cell-To-Cell Signaling and Interaction	Binding of hepatoma cell lines	0.0139			LPL,SPP1	2
Hereditary Disorder,Metabolic Disease,Organismal Injury and Abnormalities	Autosomal recessive sitosterolemia	0.0143			ABCG5	1
Cardiovascular Disease,Hematological Disease,Hereditary Disorder,Metabolic Disease,Organismal Injury and Abnormalities	Familial defective apo b-100	0.0143			APOB	1
Cellular Assembly and Organization	Association of nuclear matrix	0.0143			SFN	1
Inflammatory Disease,Inflammatory Response,Neurological Disease,Organismal Injury and Abnormalities	Acute disseminated encephalomyelitis	0.0143			TIMP1	1
Cellular Assembly and Organization,Hair and Skin Development and Function	Stabilization of keratin intermediate filaments	0.0143			KRT18	1
Developmental Disorder,Hereditary Disorder,Metabolic Disease,Neurological Disease,Organismal Injury and Abnormalities	Infantile Sandhoff disease	0.0143			HEXB	1
Cardiovascular Disease,Cell Death and Survival,Organismal Injury and Abnormalities,Skeletal and Muscular Disorders	Apoptosis of ventricular myocytes	0.0143			NRG1	1
Cellular Development,Cellular Growth and Proliferation,Embryonic Development,Hair and Skin Development and Function,Organ Development,Organismal Development,Tissue Development	Formation of keratinocytes	0.0143			EXPH5	1
Molecular Transport,Small Molecule Biochemistry	Quantity of melanin	0.0143			TRPA1	1
Cellular Compromise	Damage of myeloma cell lines	0.0143			SPP1	1
Cellular Assembly and Organization	Redistribution of multivesicular bodies	0.0143			EXPH5	1
Cellular Compromise	Damage of breast cancer cell lines	0.0143			SPP1	1
Amino Acid Metabolism	Quantity of methotrexate	0.0143			ABCG2	1
Cellular Assembly and Organization,Cellular Function and Maintenance	Remodeling of basement membrane	0.0143			TIMP1	1
Infectious Diseases	Binding of Influenza A virus	0.0143			AREG	1
Cell Cycle,Cell-To-Cell Signaling and Interaction,Cellular Development,Cellular Growth and Proliferation,Renal and Urological System Development and Function	Contact growth inhibition of kidney cell lines	0.0143			ABCG2	1
Molecular Transport,Small Molecule Biochemistry	Export of dihydrosphingosine 1-phosphate	0.0143			ABCG2	1
Connective Tissue Disorders,Immunological Disease,Inflammatory Disease,Organismal Injury and Abnormalities,Renal and Urological Disease,Skeletal and Muscular Disorders	Systemic lupus erythematosus with renal impairment	0.0143			SPP1	1
Cell Cycle	Arrest in G2/M phase transition of leukemia cell lines	0.0143			DPP4	1
Gastrointestinal Disease,Hepatic System Disease,Organismal Injury and Abnormalities	Susceptibility to noncryptogenic cirrhosis	0.0143			KRT18	1
Hereditary Disorder,Neurological Disease,Organismal Injury and Abnormalities,Skeletal and Muscular Disorders	Axonal Charcot-Marie-Tooth disease type 2T	0.0143			MME	1
Dermatological Diseases and Conditions,Infectious Diseases,Organismal Injury and Abnormalities	Tinea capitis	0.0143			SQLE	1
Developmental Disorder,Hematological Disease,Hereditary Disorder,Metabolic Disease,Organismal Injury and Abnormalities	High density lipoprotein deficiency type 2	0.0143			APOA1	1
Developmental Disorder,Hereditary Disorder,Metabolic Disease,Organismal Injury and Abnormalities	Autosomal dominant systemic amyloidosis	0.0143			APOA1	1
Cancer,Organismal Injury and Abnormalities,Respiratory Disease	TNM stage T1 laryngeal squamous cell carcinoma	0.0143			SPP1	1
Developmental Disorder,Hematological Disease,Hereditary Disorder,Metabolic Disease,Organismal Injury and Abnormalities	Familial hypobetalipoproteinemia type 1	0.0143			APOB	1
Hereditary Disorder,Ophthalmic Disease,Organismal Injury and Abnormalities	Autosomal recessive corneal opacity	0.0143			APOA1	1
Amino Acid Metabolism,Molecular Transport,Small Molecule Biochemistry	Import of L-glutamic acid	0.0143			SLC1A1	1
Carbohydrate Metabolism	Accumulation of oligosaccharide	0.0143			HEXB	1
Protein Synthesis	Metabolism of lipoprotein	0.0143			NPC1L1	1
Cellular Movement	Cell rolling of lymphoma cell lines	0.0143			SELL	1
Cellular Compromise	Retraction of cervical cancer cell lines	0.0143			PRKG1	1
Cell Morphology,Cellular Compromise	Multinucleation of colorectal cancer cell lines	0.0143			UBD	1
Drug Metabolism	Hydrolysis of cocaine	0.0143			CES1	1
Energy Production,Lipid Metabolism,Small Molecule Biochemistry	Beta-oxidation of oleic acid	0.0143			FABP2	1
Cardiovascular Disease,Organismal Injury and Abnormalities	Macrovascular disease	0.0143			DPP4	1
Cardiovascular System Development and Function,Cellular Compromise	Retraction of vascular endothelial cells	0.0143			PRKG1	1
Cellular Compromise,Embryonic Development,Hair and Skin Development and Function,Organ Development,Organismal Development,Tissue Development	Collapse of keratin intermediate filaments	0.0143			KRT18	1
Developmental Disorder,Hereditary Disorder,Metabolic Disease,Organismal Injury and Abnormalities,Renal and Urological Disease	Cystinuria	0.0143			SLC3A1	1
Small Molecule Biochemistry	Clearance of irinotecan	0.0143			ABCC2	1
Cardiovascular Disease,Organismal Injury and Abnormalities	Spontaneous coronary artery dissection	0.0143			ACE	1
Cardiovascular System Development and Function,Organ Development	Ejection fraction of left ventricle	0.0143			ACE	1
Endocrine System Disorders,Gastrointestinal Disease,Metabolic Disease,Organismal Injury and Abnormalities,Renal and Urological Disease	Macroalbuminuric diabetic nephropathy	0.0143			ACE	1
Cellular Movement	Invasion of hybrid cells	0.0143			SPP1	1
Cellular Development,Nervous System Development and Function	Differentiation of Schwann cells	0.0143			ADGRG6	1
Gastrointestinal Disease,Hepatic System Disease,Organismal Injury and Abnormalities	Gallbladder disease type 4	0.0143			ABCG5	1
Developmental Disorder,Gastrointestinal Disease,Hepatic System Disease,Hereditary Disorder,Metabolic Disease,Organismal Injury and Abnormalities	Dubin-Johnson syndrome	0.0143			ABCC2	1
Amino Acid Metabolism,Molecular Transport,Small Molecule Biochemistry	Transport of citrulline	0.0143			SLC25A15	1
Carbohydrate Metabolism,Lipid Metabolism,Molecular Transport,Small Molecule Biochemistry	Clearance of choline-phospholipid	0.0143			APOA1	1
Cancer,Gastrointestinal Disease,Organismal Injury and Abnormalities	TNM stage I-III gastric cancer	0.0143			LAPTM4B	1
Cell Death and Survival	Antiapoptosis of colorectal cancer cell lines	0.0143			SPP1	1
Lipid Metabolism,Molecular Transport,Small Molecule Biochemistry	Concentration of phytosterol derivative	0.0143			ABCG5	1
Cell Cycle,Cell-To-Cell Signaling and Interaction,Cellular Growth and Proliferation,Embryonic Development	Contact growth inhibition of embryonic cell lines	0.0143			ABCG2	1
Cancer,Organismal Injury and Abnormalities,Respiratory Disease	TNM stage T3 laryngeal squamous cell carcinoma	0.0143			SPP1	1
Cell Morphology,Cellular Assembly and Organization	Outgrowth of filopodia	0.0143			NRG1	1
Hematological Disease	Depression of bone marrow	0.0143			ABCC2	1
Cancer,Hematological Disease,Immunological Disease,Organismal Injury and Abnormalities	Follicular lymphoma in situ	0.0143			MME	1
Cardiovascular System Development and Function,Cell-To-Cell Signaling and Interaction	Adhesion of high endothelial postcapillary venule	0.0143			SELL	1
Infectious Diseases	Quantity of Vesicular stomatitis Indiana virus	0.0143			IFIT3	1
Drug Metabolism	Translocation of rifampin	0.0143			ABCC2	1
Cellular Development,Cellular Growth and Proliferation,Connective Tissue Development and Function,Skeletal and Muscular System Development and Function,Tissue Development	Proliferation of osteoprogenitor cells	0.0143			AREG	1
Developmental Disorder,Hereditary Disorder,Metabolic Disease,Organismal Injury and Abnormalities	Ornithine transcarbamylase deficiency	0.0143			OTC	1
Digestive System Development and Function,Lipid Metabolism,Molecular Transport,Small Molecule Biochemistry	Biliary excretion of cholesterol	0.0143			ABCG5	1
Cardiovascular Disease	Grade 1 hypertension	0.0143			ACE	1
Lipid Metabolism,Molecular Transport,Small Molecule Biochemistry	Excretion of bile salt	0.0143			ABCC2	1
Cell Death and Survival,Cellular Compromise,Neurological Disease,Tissue Morphology	Neurodegeneration of axons	0.0143			MME	1
Amino Acid Metabolism,Small Molecule Biochemistry	Synthesis of arginine	0.0143			ASS1	1
Drug Metabolism,Molecular Transport,Nucleic Acid Metabolism,Small Molecule Biochemistry	Transport of cladribine	0.0143			ABCG2	1
Infectious Diseases	Quantity of Theiler's encephalomyelitis virus	0.0143			IFIT3	1
Lipid Metabolism,Small Molecule Biochemistry	Translocation of leukotriene C4	0.0143			ABCC2	1
Drug Metabolism,Lipid Metabolism,Molecular Transport,Small Molecule Biochemistry	Transport of atorvastatin	0.0143			ABCG2	1
Carbohydrate Metabolism,Lipid Metabolism,Molecular Transport,Small Molecule Biochemistry	Quantity of sn-glycero-3-phosphocholine	0.0143			SPP1	1
Gastrointestinal Disease,Hepatic System Disease,Organismal Injury and Abnormalities	Cryptogenic cirrhosis	0.0143			KRT18	1
Lipid Metabolism,Molecular Transport,Small Molecule Biochemistry,Vitamin and Mineral Metabolism	Quantity of vitamin A	0.0143			APOA1	1
Inflammatory Disease,Organismal Injury and Abnormalities,Reproductive System Disease	Endometritis	0.0143			PRLR	1
Cellular Assembly and Organization,DNA Replication, Recombination, and Repair	Quantity of abnormal chromosome	0.0143			SFN	1
Cell-To-Cell Signaling and Interaction	Activation of kidney cancer cell lines	0.0143			ENPEP	1
Cell Cycle,Gene Expression	Binding of CRE-like element	0.0143			NRG1	1
Endocrine System Disorders,Gastrointestinal Disease,Metabolic Disease,Organismal Injury and Abnormalities	Childhood type 2 diabetes mellitus	0.0143			DPP4	1
Drug Metabolism,Molecular Transport,Small Molecule Biochemistry	Transport of cimetidine	0.0143			ABCG2	1
Cancer,Cell Death and Survival,Organismal Injury and Abnormalities,Tumor Morphology	Apoptosis of acute myeloid leukemia blast cells	0.0143			ANPEP	1
Cancer,Organismal Injury and Abnormalities,Renal and Urological Disease	High grade renal clear cell adenocarcinoma	0.0143			TIMP1	1
Amino Acid Metabolism,Molecular Transport,Small Molecule Biochemistry	Transport of creatine	0.0143			SLC6A8	1
