# Supplementary material for: Microarray analysis reveals the inhibition of intestinal expression of nutrient transporters in piglets infected with porcine epidemic diarrhea virus
Source: Sci Rep. 2019 Dec 24;9:19798. doi: 10.1038/s41598-019-56391-1 (PMC6930262; doi:10.1038/s41598-019-56391-1)
Supplement: Supplementary file 4 — Supplementary Information 4 [file 41598_2019_56391_MOESM4_ESM.xlsx]

## Sheet: Networks
© 2000-2018 QIAGEN. All rights reserved.
ID	Molecules in Network	Score	Focus Molecules	Top Diseases and Functions
1	ACP2,AGR2,AREG,CG,CHI3L1,DPP4,EMP1,EPHB2,ERK1/2,FSH,GBP1,GK,Histone h3,HK2,IFIT3,IFITM3,IgG,Interferon alpha,KRT18,Lh,MX1,NEU1,P38 MAPK,PCK1,PDZK1,PI3K (family),RNA polymerase II,SFN,SLC39A14,SLC4A4,SLC5A1,SLC9A2,TRPM6,UBD,USP18	45	25	[Digestive System Development and Function, Gastrointestinal Disease, Dermatological Diseases and Conditions]
2	ABCC2,ABCG2,ABCG5,APOA1,APOB,CD3,CD3D,CD3G,Creb,DMBT1,ERK,estrogen receptor,FABP2,GCLC,GZMA,HDL-cholesterol,Hsp70,Jnk,LDL,LDL-cholesterol,LPL,MME,MTTP,MX2,NFkB (complex),NPC1L1,NRG1,PI3K (complex),PRLR,RPS6KA5,SELL,SPP1,TCR,TIMP1,VNN1	40	23	[Cardiovascular Disease, Organismal Injury and Abnormalities, Lipid Metabolism]
3	A2M,ASNS,ATF3,CEBPD,CTNNB1,EPHB2,ESR2,FABP1,FBP1,FBXL4,GPX2,HEXB,HNF4A,IL15,KRT18,LRAT,MAPRE1,MELTF,MME,NR1H3,OAT,PGM1,PPARA,PPARD,RBP2,SCT,SFN,SMARCA4,SP1,SPHK1,TCF,TCF4,TRD,TXNRD1,UBD	26	17	[Cell Death and Survival, Lipid Metabolism, Molecular Transport]
4	ACSL3,ATP2A2,BCL2L1,CCNB2,CDC20,CERS6,CST5,CYBRD1,FAS,FLVCR1,GRAMD2B,HK2,HMGCS1,HNRNPA2B1,IL6R,IQGAP2,KLF4,KPNB1,mir-192,Na ,K -ATPase,NAPEPLD,NTS,NUPR1,ORAI1,PEG10,Pmca,PRKAA,PRKG1,REG4,SLC1A1,SLC35G1,STIM1,TP53,VDAC1,XPO1	22	15	[Cell Death and Survival, Cellular Compromise, Embryonic Development]
5	ADAM17,ADGRG6,ANKRD22,AOC1,ASS1,CAMP,CSF2,CXCL5,CYP1B1,EDN1,EGR2,ESR1,FABP3,FAS,Gm-csf,IGFBP2,IL1R1,IL21,LPL,MAL2,MCOLN2,MUC13,Nr1h,OAS1,PIGR,PPARA,PPARD,RARRES3,SCARB1,SI,SLC7A7,SQLE,STAT5A,TNF,TREM1	16	12	[Cell Cycle, Gene Expression, Cellular Movement]
6	ACE,ADAM17,Akt,CD4,CHKA,EDN1,EPAS1,ERBB4,ESR2,FAS,FASN,GBP2,HIC1,IFNG,IL32,IRS2,ITGB4,LAPTM4B,NET1,PELP1,PGR,PRKCD,PTAFR,SDC1,SFN,SLC15A1,SLC6A8,SMPDL3A,SMPDL3B,TAC1,TCN2,TNC,TNFRSF11A,TP73,TSPAN1	13	10	[Cellular Growth and Proliferation, Cellular Movement, Cellular Development]
7	ACE2,ANPEP,CDX2,CLDN2,ENPEP,GATA4,GATA6,HNF1A,HNF1B,HNF4A,MEP1A,MUC4,MYOCD,NR1H4,NR5A2,PLA1A,POU5F1,RARB,S100G,SOAT2,SOX2,UGT1A7 (includes others)	8	6	[Cellular Growth and Proliferation, Embryonic Development, Endocrine System Disorders]
8	ERN1,SPTLC3	2	1	[Cell-To-Cell Signaling and Interaction, Connective Tissue Development and Function, Skeletal and Muscular System Development and Function]
9	hemoglobin,XPNPEP2	2	1	[Dermatological Diseases and Conditions, Immunological Disease, Organismal Injury and Abnormalities]
10	A1CF,LDLR	2	1	[Antimicrobial Response, Carbohydrate Metabolism, Cardiovascular Disease]
11	DAB1,RELN	2	1	[Embryonic Development, Organismal Development, Tissue Development]
12	APP,ITM2C	2	1	[Behavior, Cardiovascular Disease, Cardiovascular System Development and Function]
13	SLC25A15,TGM2	2	1	[Amino Acid Metabolism, Developmental Disorder, Hereditary Disorder]
14	ABHD6,CES1,IRF2,miR-145-5p (and other miRNAs w/seed UCCAGUU)	1	1	[Lipid Metabolism, Small Molecule Biochemistry, Cellular Compromise]
